# Supplementary material for: Comparative transcriptomic analysis reveals the roles of overlapping heat-/drought-responsive genes in poplars exposed to high temperature and drought
Source: Sci Rep. 2017 Feb 24;7:43215. doi: 10.1038/srep43215 (PMC5324098; doi:10.1038/srep43215)
Supplement: Supplementary Data Table S1-S6 [file srep43215-s2.xls]

## Sheet: Table S1
Table S1 Summary of Illimina sequencing reads mapped to the P. trichocarpa genome.
Tissues	Treatments	Raw reads	Quality trimed	Adaptor trimed	Clean reads	Mapped reads	Unique mapped reads	Multi mapped reads	Mapping ratio
Roots	AW	34906323	34708912	34326601	34326601	24425954	21452354	2973600	0.712
	AD	30000138	29868046	29548054	29548054	24318317	21270122	3048195	0.823
	HW	30158744	29991373	29664724	29664724	22171073	19369994	2801079	0.747
	HD	25294852	25167405	24884615	24884615	18965297	16379040	2586257	0.762
Leaves	AW	12055216	12046053	11995811	11995811	9554282	8557818	996464	0.796468
	AD	11762467	11752764	11695788	11695788	9360849	8460240	900609	0.800361
	HW	11893890	11884539	11843882	11843882	9381054	8414225	966829	0.792059
	HD	11820787	11810907	11761146	11761146	9352986	8426806	926180	0.795244
Note: Mapping ratio = Mapped reads / Clean reads

## Sheet: Table S2
Table S2 Significantly differentially expressed genes in roots and leaves of P. simonii treated with either ambient (A) or high (H) temperatures in combination with one of two watering regimes (well-watered (W) or drought (D)).
HW vs AW in roots							HD vs AD in roots							HW vs AW in leaves							HD vs AD in leaves							AD vs AW in roots							HD vs HW in roots							AD vs AW in leaves							HD vs HW in leaves
Poplar gene ID	AGI	Description	Fold change	P-value	FDR		Poplar gene ID	AGI	Description	Fold change	P-value	FDR		Poplar gene ID	AGI	Description	Fold change	P-value	FDR		Poplar gene ID	AGI	Description	Fold change	P-value	FDR		Poplar gene ID	AGI	Description	Fold change	P-value	FDR		Poplar gene ID	AGI	Description	Fold change	P-value	FDR		Poplar gene ID	AGI	Description	Fold change	P-value	FDR		Poplar gene ID
Potri.009G027200	AT4G01470	tonoplast intrinsic protein 1;3	-7.27704	9.63322e-18	9.23638e-15		Potri.002G173900	AT1G22640	myb domain protein 3	-34.3034	2.52114e-97	5.37176e-94		Potri.009G016100	AT3G11840	plant U-box 24	-92.2965	1.05752e-104	8.37927e-103		Potri.009G140400	AT5G39130	RmlC-like cupins superfamily protein	-361.856	0	0		Potri.019G031200	AT5G18280	apyrase 2	-1135.49	3.10384e-69	1.43704e-66		Potri.019G088200	AT1G17860	Kunitz family trypsin and protease inhibitor protein	-166.205	0.00014307	0.00363757		Potri.010G141600	AT3G16920	chitinase-like protein 2	-752.517	4.09422e-226	1.50809e-224		Potri.014G059800
Potri.001G235300	AT4G01470	tonoplast intrinsic protein 1;3	-5.8783	3.07554e-43	7.07723e-40		Potri.016G135400	AT2G38540	lipid transfer protein 1	-17.9867	3.11193e-60	4.24355e-57		Potri.018G043500	AT3G63520	carotenoid cleavage dioxygenase 1	-51.0576	3.79618e-42	1.33977e-40		Potri.004G212800	AT1G08080	alpha carbonic anhydrase 7	-278.634	3.08716e-82	8.2455e-81		Potri.007G044500	AT5G67050	alpha/beta-Hydrolases superfamily protein	-883.496	1.49668e-07	4.97803e-06		Potri.007G044500	AT5G67050	alpha/beta-Hydrolases superfamily protein	-134.263	2.92439e-06	0.000105275		Potri.009G048400	AT3G07600	Heavy metal transport/detoxification superfamily protein	-533.603	6.07506e-160	1.57574e-158		Potri.008G073300
Potri.001G239800			-5.69959	1.32233e-11	8.45238e-09		Potri.001G113100	AT4G22880	leucoanthocyanidin dioxygenase	-16.4673	8.52694e-17	2.59546e-14		Potri.010G100500	AT2G02010	glutamate decarboxylase 4	-36.8906	1.10617e-67	5.73999e-66		Potri.006G212000	AT2G38870	Serine protease inhibitor, potato inhibitor I-type family protein	-253.396	1.06226e-74	2.59864e-73		Potri.013G120800	AT4G35160	O-methyltransferase family protein	-804.854	2.57416e-27	3.6784e-25		Potri.003G134400	AT1G64160	Disease resistance-responsive (dirigent-like protein) family protein	-127.931	9.86648e-46	4.24888e-43		Potri.004G059600	AT4G18780	cellulose synthase family protein	-487.67	4.57126e-146	1.10323e-144		Potri.006G104100
Potri.013G005900	AT1G56600	galactinol synthase 2	-5.42656	1.80053e-19	1.8833e-16		Potri.006G002400			-15.6228	7.24743e-22	2.80764e-19		Potri.006G148800	AT5G56960	basic helix-loop-helix (bHLH) DNA-binding family protein	-33.0156	3.68144e-68	1.94149e-66		Potri.001G461900	AT4G20820	FAD-binding Berberine family protein	-249.358	0	0		Potri.010G131200	AT3G21360	2-oxoglutarate (2OG) and Fe(II)-dependent oxygenase superfamily protein	-730.499	1.78066e-19	1.67565e-17		Potri.010G169000	AT3G28960	Transmembrane amino acid transporter family protein	-120.935	0.000966607	0.0195197		Potri.005G025200	AT5G27730	Protein of unknown function (DUF1624)	-456.396	1.2756e-136	2.9042e-135		Potri.008G006500
Potri.016G089500	AT2G37170	plasma membrane intrinsic protein 2	-5.33345	1.37075e-37	2.78319e-34		Potri.003G176900	AT5G13930	Chalcone and stilbene synthase family protein	-14.7067	3.07968e-09	4.9758e-07		Potri.009G134400	AT2G16730	glycosyl hydrolase family 35 protein	-31.4201	5.4547e-09	5.67373e-08		Potri.007G111700	AT1G73260	kunitz trypsin inhibitor 1	-245.925	0	0		Potri.015G074300	AT5G62850	Nodulin MtN3 family protein	-611.12	4.48949e-14	2.95252e-12		Potri.019G031200	AT5G18280	apyrase 2	-110.195	3.52703e-50	1.64202e-47		Potri.001G459200	AT1G26420	FAD-binding Berberine family protein	-432.29	0	0		Potri.013G120600
Potri.013G135600	AT2G20880	Integrase-type DNA-binding superfamily protein	-5.16331	1.30798e-07	4.96126e-05		Potri.014G019200	AT5G48810	cytochrome B5 isoform D	-12.9945	3.66415e-08	5.11944e-06		Potri.006G239300	AT3G63520	carotenoid cleavage dioxygenase 1	-30.4382	1.05018e-08	1.06896e-07		Potri.001G461500	AT4G20820	FAD-binding Berberine family protein	-244.31	9.4345e-285	9.12235e-283		Potri.013G080300	AT4G24340	Phosphorylase superfamily protein	-605.691	1.9712e-08	7.28168e-07		Potri.001G320800	AT5G03170	FASCICLIN-like arabinogalactan-protein 11	-103.939	7.88046e-07	3.15319e-05		Potri.008G079100	AT2G43290	Calcium-binding EF-hand family protein	-416.327	1.60325e-124	3.33256e-123		Potri.006G256100
Potri.008G114000			-4.74597	0.00010248	0.0193296		Potri.014G145100	AT5G13930	Chalcone and stilbene synthase family protein	-12.9175	5.01863e-38	3.49164e-35		Potri.011G047300			-29.7182	0	0		Potri.011G161100	AT1G30760	FAD-binding Berberine family protein	-233.71	1.26582e-136	5.61944e-135		Potri.001G176200	AT1G52820	2-oxoglutarate (2OG) and Fe(II)-dependent oxygenase superfamily protein	-545.819	1.43009e-15	1.04986e-13		Potri.013G120800	AT4G35160	O-methyltransferase family protein	-101.185	1.3499e-25	2.92487e-23		Potri.014G149700	AT3G59010	pectin methylesterase 61	-377.431	0	0		Potri.014G149700
Potri.001G235400	AT5G59770	Protein-tyrosine phosphatase-like, PTPLA	-4.53616	2.49769e-12	1.72425e-09		Potri.003G176800	AT5G13930	Chalcone and stilbene synthase family protein	-12.4364	8.49803e-06	0.000776693		Potri.004G030400	AT1G61680	terpene synthase 14	-28.755	3.43686e-51	1.40998e-49		Potri.002G219600	AT3G60120	beta glucosidase 27	-223.109	1.16032e-65	2.53923e-64		Potri.010G131300	AT3G21360	2-oxoglutarate (2OG) and Fe(II)-dependent oxygenase superfamily protein	-532.025	2.77901e-21	2.90657e-19		Potri.016G037300	AT3G56970	basic helix-loop-helix (bHLH) DNA-binding superfamily protein	-72.4227	3.68607e-11	2.68475e-09		Potri.006G218000	AT2G26250	3-ketoacyl-CoA synthase 10	-375.281	3.9378e-112	7.56071e-111		Potri.004G192100
Potri.002G257700	AT1G04040	HAD superfamily, subfamily IIIB acid phosphatase	-4.32503	1.2654e-05	0.00309773		Potri.003G024100	AT3G02645	Plant protein of unknown function (DUF247)	-11.9986	6.63705e-05	0.0048039		Potri.011G095900	AT1G78410	VQ motif-containing protein	-28.4745	1.85038e-29	4.88717e-28		Potri.001G019900			-220.081	9.29e-65	2.00473e-63		Potri.010G153800	AT4G15230	pleiotropic drug resistance 2	-488.858	1.12432e-06	3.28903e-05		Potri.001G325800	AT3G02000	Thioredoxin superfamily protein	-68.9152	0.0018141	0.0334034		Potri.015G079000	AT3G48200		-367.951	8.08652e-219	2.89141e-217		Potri.001G251200
Potri.004G074000	AT4G25700	beta-hydroxylase 1	-4.24906	0.000161316	0.0274293		Potri.001G051500	AT5G13930	Chalcone and stilbene synthase family protein	-11.8845	0.00022213	0.0139459		Potri.001G323500	AT2G33500	B-box type zinc finger protein with CCT domain	-27.1905	1.2702e-174	1.67604e-172		Potri.018G103400	AT2G24130	Leucine-rich receptor-like protein kinase family protein	-185.756	1.77049e-161	9.17195e-160		Potri.006G057900	AT2G42250	cytochrome P450, family 712, subfamily A, polypeptide 1	-463.697	1.49668e-07	4.97803e-06		Potri.005G097900	AT3G12900	2-oxoglutarate (2OG) and Fe(II)-dependent oxygenase superfamily protein	-67.9997	7.88046e-07	3.15319e-05		Potri.018G088500	AT1G29670	GDSL-like Lipase/Acylhydrolase superfamily protein	-333.355	0	0		Potri.016G125400
Potri.012G078900	AT1G60190	ARM repeat superfamily protein	-3.9847	0.000150787	0.0262865		Potri.011G118900	AT3G15353	metallothionein 3	-10.9854	9.92939e-60	1.25371e-56		Potri.018G043100	AT3G63520	carotenoid cleavage dioxygenase 1	-24.656	7.35398e-55	3.23896e-53		Potri.018G129000	AT2G32300	uclacyanin 1	-178.69	2.02256e-52	3.55859e-51		Potri.016G037300	AT3G56970	basic helix-loop-helix (bHLH) DNA-binding superfamily protein	-412.354	5.68208e-15	4.01842e-13		Potri.003G118500	AT1G04110	Subtilase family protein	-65.8597	0.00027134	0.00646023		Potri.006G250100	AT5G11420	Protein of unknown function, DUF642	-328.045	1.51048e-291	7.06324e-290		Potri.010G193100
Potri.010G209900	AT4G01470	tonoplast intrinsic protein 1;3	-3.9618	1.53939e-74	8.85588e-71		Potri.016G035100	AT2G26800	Aldolase superfamily protein	-10.6765	0.000730844	0.0398006		Potri.003G147300	AT1G32640	Basic helix-loop-helix (bHLH) DNA-binding family protein	-23.8924	1.92442e-18	3.49509e-17		Potri.T038200	AT1G11925	Stigma-specific Stig1 family protein	-176.67	8.07688e-52	1.4059e-50		Potri.012G062200	AT5G15630	COBRA-like extracellular glycosyl-phosphatidyl inositol-anchored protein family	-360.694	2.25482e-14	1.5086e-12		Potri.003G083700	AT5G04770	cationic amino acid transporter 6	-62.0459	7.20377e-11	5.06484e-09		Potri.018G089400	AT1G29670	GDSL-like Lipase/Acylhydrolase superfamily protein	-322.507	3.29492e-96	5.63986e-95		Potri.001G259600
Potri.015G074300	AT5G62850	Nodulin MtN3 family protein	-3.84383	4.10825e-06	0.00120173		Potri.004G086600	AT2G38540	lipid transfer protein 1	-10.4649	1.63093e-15	4.52034e-13		Potri.T095700	AT2G26560	phospholipase A 2A	-23.5651	1.72094e-29	4.55647e-28		Potri.007G037100	AT2G23620	methyl esterase 1	-175.661	1.61397e-51	2.79591e-50		Potri.017G083300	AT5G37820	NOD26-like intrinsic protein 4;2	-302.104	3.44821e-41	8.31498e-39		Potri.010G137300	AT1G13635	DNA glycosylase superfamily protein	-59.8551	3.94565e-05	0.001129		Potri.010G183900	AT2G40330	PYR1-like 6	-302.961	2.58448e-90	4.18686e-89		Potri.009G154600
Potri.008G050700	AT4G01470	tonoplast intrinsic protein 1;3	-3.76665	3.28012e-55	1.61743e-51		Potri.001G051600	AT5G13930	Chalcone and stilbene synthase family protein	-9.72704	1.80904e-10	3.37005e-08		Potri.014G033900	AT2G26560	phospholipase A 2A	-22.8014	4.17634e-50	1.67926e-48		Potri.001G461700	AT4G20820	FAD-binding Berberine family protein	-162.537	0	0		Potri.009G148100	AT5G22580	Stress responsive A/B Barrel Domain	-296.836	1.77787e-13	1.13275e-11		Potri.004G080700	AT1G78380	glutathione S-transferase TAU 19	-57.5178	1.07827e-05	0.000353112		Potri.018G014500	AT5G10770	Eukaryotic aspartyl protease family protein	-297.098	1.51494e-88	2.41972e-87		Potri.005G206900
Potri.005G079800	AT4G39700	Heavy metal transport/detoxification superfamily protein	-3.76416	5.40114e-05	0.0111635		Potri.006G261000			-9.39938	1.96294e-06	0.0002034		Potri.004G030200	AT1G61680	terpene synthase 14	-22.6486	6.2508e-82	3.81996e-80		Potri.010G075200	AT5G43580	Serine protease inhibitor, potato inhibitor I-type family protein	-142.424	0	0		Potri.014G095000	AT5G41761		-280.164	5.99891e-151	6.71955e-148		Potri.009G148100	AT5G22580	Stress responsive A/B Barrel Domain	-56.9783	4.08217e-07	1.73409e-05		Potri.001G028200	AT3G54400	Eukaryotic aspartyl protease family protein	-292.211	4.50424e-87	7.05087e-86		Potri.017G128400
Potri.005G208500	AT4G17970	aluminum-activated, malate transporter 12	-3.68666	8.67744e-05	0.016548		Potri.002G070100	AT1G21310	extensin 3	-9.27702	6.13004e-53	6.5306e-50		Potri.003G160000	AT1G28190		-22.6225	2.29906e-135	2.3082e-133		Potri.011G059500	AT4G35160	O-methyltransferase family protein	-134.606	7.99606e-116	2.99485e-114		Potri.015G117700	AT1G31260	zinc transporter 10 precursor	-270.179	2.71278e-43	6.87581e-41		Potri.019G093200	AT1G51990	O-methyltransferase family protein	-56.8994	2.90442e-08	1.48018e-06		Potri.016G015500	AT3G22142	Bifunctional inhibitor/lipid-transfer protein/seed storage 2S albumin superfamily protein	-290.501	0	0		Potri.005G096200
Potri.017G100600	AT5G15780	Pollen Ole e 1 allergen and extensin family protein	-3.60558	1.04794e-05	0.00265968		Potri.008G116500	AT1G75290	NAD(P)-binding Rossmann-fold superfamily protein	-8.88385	1.0972e-06	0.000120272		Potri.013G129800	AT4G20970	basic helix-loop-helix (bHLH) DNA-binding superfamily protein	-22.0979	0	0		Potri.013G086100	AT2G19130	S-locus lectin protein kinase family protein	-130.635	2.45948e-186	1.48411e-184		Potri.011G140400	AT1G78380	glutathione S-transferase TAU 19	-266.822	0.00157344	0.0220484		Potri.001G176200	AT1G52820	2-oxoglutarate (2OG) and Fe(II)-dependent oxygenase superfamily protein	-53.6202	8.6639e-14	8.2e-12		Potri.017G097900			-288.302	6.79386e-86	1.04905e-84		Potri.001G369700
Potri.015G087800	AT5G63180	Pectin lyase-like superfamily protein	-3.53014	2.22439e-06	0.00068553		Potri.004G030700	AT1G61720	NAD(P)-binding Rossmann-fold superfamily protein	-8.27056	3.37337e-11	6.72524e-09		Potri.011G005900	AT3G14460	LRR and NB-ARC domains-containing disease resistance protein	-21.6013	3.64336e-06	2.81844e-05		Potri.002G049500	AT3G51895	sulfate transporter 3;1	-125.184	2.10086e-284	2.02534e-282		Potri.003G083700	AT5G04770	cationic amino acid transporter 6	-231.496	3.87841e-08	1.37422e-06		Potri.015G081500	AT1G12940	nitrate transporter2.5	-51.6709	8.03743e-16	8.96109e-14		Potri.013G129800	AT4G20970	basic helix-loop-helix (bHLH) DNA-binding superfamily protein	-273.363	0	0		Potri.017G089900
Potri.019G125900	AT3G10985	senescence associated gene 20	-3.39255	1.743e-08	7.24859e-06		Potri.005G182700	AT1G77330	2-oxoglutarate (2OG) and Fe(II)-dependent oxygenase superfamily protein	-8.25763	8.72066e-105	2.12354e-101		Potri.010G072300	AT3G23240	ethylene response factor 1	-21.1104	4.51016e-11	5.47931e-10		Potri.011G059600	AT4G35160	O-methyltransferase family protein	-125.184	1.97712e-107	6.92737e-106		Potri.018G131600	AT2G41480	Peroxidase superfamily protein	-226.772	0.000225421	0.00398754		Potri.006G037600	AT3G56970	basic helix-loop-helix (bHLH) DNA-binding superfamily protein	-42.3358	1.68719e-26	3.75003e-24		Potri.011G021400	AT3G05660	receptor like protein 33	-265.824	4.04462e-79	5.85077e-78		Potri.007G019300
Potri.014G066300	AT1G65680	expansin B2	-3.31621	7.87958e-06	0.00210837		Potri.002G175400	AT2G46630		-7.9432	0.000490228	0.0280409		Potri.010G226200			-20.6194	6.93208e-06	5.15529e-05		Potri.007G111600	AT1G73260	kunitz trypsin inhibitor 1	-123.124	0	0		Potri.019G063400	AT4G20860	FAD-binding Berberine family protein	-219.962	0.000432382	0.00712917		Potri.012G042800	AT1G05260	Peroxidase superfamily protein	-42.113	0.000513022	0.0113296		Potri.008G099900	AT1G48130	1-cysteine peroxiredoxin 1	-264.847	2.18462e-234	8.34535e-233		Potri.015G129400
Potri.008G088300	AT1G69530	expansin A1	-3.27869	1.22562e-05	0.00304351		Potri.008G194100	AT1G69880	thioredoxin H-type 8	-7.80985	2.29277e-18	7.51565e-16		Potri.019G071600	AT1G07160	Protein phosphatase 2C family protein	-20.6194	6.93208e-06	5.15292e-05		Potri.008G037600	AT2G39020	Acyl-CoA N-acyltransferases (NAT) superfamily protein	-111.05	4.46968e-126	1.83431e-124		Potri.015G117900	AT1G31260	zinc transporter 10 precursor	-217.058	1.40191e-227	2.434e-224		Potri.019G078100	AT1G75280	NmrA-like negative transcriptional regulator family protein	-39.2901	0.000966607	0.0195197		Potri.015G128200	AT5G62360	Plant invertase/pectin methylesterase inhibitor superfamily protein	-262.404	3.69112e-155	9.29604e-154		Potri.008G004700
Potri.003G066400	AT5G07990	Cytochrome P450 superfamily protein	-3.21095	2.96978e-07	0.000106779		Potri.001G255100	AT4G16260	Glycosyl hydrolase superfamily protein	-7.58886	7.44032e-36	4.78581e-33		Potri.015G013300	AT5G03170	FASCICLIN-like arabinogalactan-protein 11	-20.6194	6.93208e-06	5.15647e-05		Potri.015G085500	AT5G23960	terpene synthase 21	-109.031	1.02255e-31	1.16707e-30		Potri.006G037600	AT3G56970	basic helix-loop-helix (bHLH) DNA-binding superfamily protein	-207.666	2.07142e-26	2.80968e-24		Potri.019G093000	AT4G35160	O-methyltransferase family protein	-38.9673	5.63285e-08	2.7448e-06		Potri.001G147700	AT1G14390	Leucine-rich repeat protein kinase family protein	-258.983	4.65778e-77	6.60159e-76		Potri.012G070300
Potri.006G141400	AT5G07990	Cytochrome P450 superfamily protein	-3.19994	4.07504e-06	0.00120221		Potri.019G057800	AT5G05270	Chalcone-flavanone isomerase family protein	-7.09296	1.65543e-47	1.56764e-44		Potri.017G003900	AT5G48380	BAK1-interacting receptor-like kinase 1	-20.6194	6.93208e-06	5.1541e-05		Potri.003G024100	AT3G02645	Plant protein of unknown function (DUF247)	-99.945	5.02156e-29	5.30913e-28		Potri.012G136800	AT2G45560	cytochrome P450, family 76, subfamily C, polypeptide 1	-191.457	6.07195e-05	0.00124981		Potri.013G054500	AT3G17675	Cupredoxin superfamily protein	-38.6424	7.88046e-07	3.15319e-05		Potri.002G048200	AT3G22830	heat shock transcription factor A6B	-258.006	3.33386e-228	1.23909e-226		Potri.004G192300
Potri.002G104600	AT1G09750	Eukaryotic aspartyl protease family protein	-3.18451	8.30543e-29	1.19449e-25		Potri.006G027000	AT4G24380		-7.04618	3.42041e-05	0.00271807		Potri.001G378300	AT1G17147	VQ motif-containing protein	-19.6376	9.90256e-92	6.71132e-90		Potri.005G032700	AT1G55020	lipoxygenase 1	-98.9354	0	0		Potri.010G173300	AT3G12750	zinc transporter 1 precursor	-182.908	2.77471e-12	1.5692e-10		Potri.007G086400			-38.149	4.54713e-73	3.6431e-70		Potri.002G124500	AT5G67090	Subtilisin-like serine endopeptidase family protein	-257.028	1.80746e-76	2.54426e-75		Potri.006G062100
Potri.003G077800	AT5G47450	tonoplast intrinsic protein 2;3	-3.14232	5.58073e-06	0.00157894		Potri.T131500	AT2G14580	basic pathogenesis-related protein 1	-7.04101	1.65832e-06	0.000175571		Potri.012G124200	AT4G08850	Leucine-rich repeat receptor-like protein kinase family protein	-19.6376	3.07306e-10	3.52415e-09		Potri.001G459100	AT4G20800	FAD-binding Berberine family protein	-95.6229	0	0		Potri.T005600	AT5G36930	Disease resistance protein (TIR-NBS-LRR class) family	-177.33	8.31658e-26	1.09388e-23		Potri.005G181500	AT1G77380	amino acid permease 3	-35.6081	7.69968e-09	4.25099e-07		Potri.002G104600	AT1G09750	Eukaryotic aspartyl protease family protein	-252.142	5.36026e-75	7.42798e-74		Potri.016G022100
Potri.018G094900	AT4G25810	xyloglucan endotransglycosylase 6	-2.95206	7.85187e-05	0.015312		Potri.008G163200	AT1G06137		-6.92193	9.16216e-19	3.06223e-16		Potri.016G089500	AT2G37170	plasma membrane intrinsic protein 2	-19.208	9.4778e-72	5.15822e-70		Potri.010G075600	AT5G43580	Serine protease inhibitor, potato inhibitor I-type family protein	-94.8973	0	0		Potri.013G122100	AT4G35160	O-methyltransferase family protein	-173.745	5.50886e-12	3.01243e-10		Potri.001G163400	AT1G53885	Protein of unknown function (DUF581)	-35.1125	3.97739e-10	2.57566e-08		Potri.006G137500	AT3G26060	Thioredoxin superfamily protein	-239.926	1.28583e-141	3.01708e-140		Potri.002G208500
Potri.018G051300	AT5G07990	Cytochrome P450 superfamily protein	-2.86012	8.64329e-06	0.00226015		Potri.005G229500	AT5G42800	dihydroflavonol 4-reductase	-6.9081	0.000278403	0.0170395		Potri.T095500	AT2G26560	phospholipase A 2A	-19.1466	5.81398e-10	6.52846e-09		Potri.T138900			-93.8877	3.1124e-27	3.12246e-26		Potri.010G046700	AT1G67910		-170.888	5.07753e-09	2.0173e-07		Potri.015G129400	AT5G03170	FASCICLIN-like arabinogalactan-protein 11	-32.8163	2.03413e-09	1.21663e-07		Potri.008G161100	AT5G43700	AUX/IAA transcriptional regulator family protein	-237.678	0	0		Potri.009G154500
Potri.011G134900	AT5G54770	thiazole biosynthetic enzyme, chloroplast (ARA6) (THI1) (THI4)	-2.79027	3.89072e-05	0.00823901		Potri.002G033600	AT5G42800	dihydroflavonol 4-reductase	-6.82712	4.0896e-08	5.62172e-06		Potri.001G042600	AT3G12580	heat shock protein 70	-18.9011	1.49427e-18	2.7292e-17		Potri.019G088800	AT5G09360	laccase 14	-90.186	2.49086e-76	6.21475e-75		Potri.013G027200	AT5G27370	Protein of unknown function (DUF679)	-170.796	1.12432e-06	3.28903e-05		Potri.008G073400	AT2G40330	PYR1-like 6	-32.4272	2.75707e-09	1.61537e-07		Potri.007G026800	AT2G25737	Sulfite exporter TauE/SafE family protein	-224.778	1.70281e-132	3.77769e-131		Potri.002G070900
Potri.006G128200	AT2G37170	plasma membrane intrinsic protein 2	-2.77156	5.35063e-21	5.95767e-18		Potri.018G129000	AT2G32300	uclacyanin 1	-6.68581	9.29054e-09	1.40766e-06		Potri.001G205100	AT3G02645	Plant protein of unknown function (DUF247)	-18.6557	2.49608e-05	0.000169809		Potri.014G109000	AT3G61980	serine protease inhibitor, Kazal-type family protein	-89.4457	2.55828e-125	1.04072e-123		Potri.001G305400	AT2G38290	ammonium transporter 2	-160.422	4.28147e-06	0.000113143		Potri.T005600	AT5G36930	Disease resistance protein (TIR-NBS-LRR class) family	-32.4237	9.66975e-42	3.7856e-39		Potri.011G142200	AT1G79040	photosystem II subunit R	-217.137	0	0		Potri.016G092400
Potri.002G120700	AT4G24220	NAD(P)-binding Rossmann-fold superfamily protein	-2.75893	0.000305242	0.0474596		Potri.001G400100	AT3G15353	metallothionein 3	-6.65829	8.39164e-25	3.57599e-22		Potri.T095600	AT2G26560	phospholipase A 2A	-18.6557	2.49608e-05	0.000169845		Potri.013G101100	AT1G71450	Integrase-type DNA-binding superfamily protein	-88.84	9.66832e-26	9.2605e-25		Potri.011G153500	AT5G17540	HXXXD-type acyl-transferase family protein	-160.388	8.93571e-14	5.77809e-12		Potri.006G141400	AT5G07990	Cytochrome P450 superfamily protein	-31.4984	3.94565e-05	0.001129		Potri.016G131400	AT5G01750	Protein of unknown function (DUF567)	-215.005	8.1577e-64	9.89459e-63		Potri.006G142600
Potri.017G083000	AT5G15230	GAST1 protein homolog 4	-2.73977	4.62636e-17	3.9922e-14		Potri.017G100200	AT2G19800	myo-inositol oxygenase 2	-6.5142	3.88696e-05	0.00301846		Potri.010G187800	AT5G05580	fatty acid desaturase 8	-18.1942	0	0		Potri.006G212200	AT2G38870	Serine protease inhibitor, potato inhibitor I-type family protein	-86.3161	5.65984e-49	9.42391e-48		Potri.T073000	AT3G25820	terpene synthase-like sequence-1,8-cineole	-155.79	0.00298208	0.0383092		Potri.015G081300	AT1G12940	nitrate transporter2.5	-31.2258	1.13023e-12	9.52018e-11		Potri.004G046700	AT2G33810	squamosa promoter binding protein-like 3	-212.073	6.22158e-63	7.44489e-62		Potri.005G038800
Potri.007G038300	AT5G66920	SKU5 similar 17	-2.73332	2.24418e-05	0.00516416		Potri.T111200	AT1G24020	MLP-like protein 423	-6.40087	5.98778e-05	0.00442797		Potri.015G055100			-17.6738	4.72226e-05	0.000307104		Potri.019G088600	AT5G09360	laccase 14	-85.8113	7.58724e-25	7.05163e-24		Potri.018G014800	AT5G10770	Eukaryotic aspartyl protease family protein	-151.087	0.00298208	0.0383092		Potri.013G013500	AT3G05600	alpha/beta-Hydrolases superfamily protein	-30.2564	0.000966607	0.0195197		Potri.016G092700	AT1G53440	Leucine-rich repeat transmembrane protein kinase	-207.186	1.8377e-61	2.16601e-60		Potri.009G129900
Potri.015G074200	AT1G60190	ARM repeat superfamily protein	-2.72897	1.6678e-05	0.00394297		Potri.006G058600	AT5G06860	polygalacturonase inhibiting protein 1	-6.05325	8.29073e-10	1.44943e-07		Potri.017G003400	AT5G48380	BAK1-interacting receptor-like kinase 1	-17.6738	4.72226e-05	0.000307165		Potri.014G108800	AT4G01575	serine protease inhibitor, Kazal-type family protein	-83.2314	5.23818e-208	3.53387e-206		Potri.013G122900	AT4G35160	O-methyltransferase family protein	-149.596	0.00157344	0.0220484		Potri.015G074600	AT5G13700	polyamine oxidase 1	-30.0493	9.96045e-09	5.42097e-07		Potri.006G135100	AT5G20860	Plant invertase/pectin methylesterase inhibitor superfamily	-200.345	2.10088e-59	2.42761e-58		Potri.004G191900
Potri.006G128000	AT2G37170	plasma membrane intrinsic protein 2	-2.57379	3.82165e-23	4.88563e-20		Potri.001G019700			-5.84276	2.96033e-16	8.5526e-14		Potri.011G044600	AT1G07180	alternative NAD(P)H dehydrogenase 1	-17.1829	1.25352e-16	2.10733e-15		Potri.008G163200	AT1G06137		-78.7445	9.24202e-23	7.95434e-22		Potri.011G140600	AT1G78340	glutathione S-transferase TAU 22	-147.306	0.000826453	0.012499		Potri.012G136800	AT2G45560	cytochrome P450, family 76, subfamily C, polypeptide 1	-29.3603	0.000513022	0.0113296		Potri.009G112000	AT1G45616	receptor like protein 6	-198.391	8.1348e-59	9.3118e-58		Potri.019G088200
Potri.014G149900	AT5G48490	Bifunctional inhibitor/lipid-transfer protein/seed storage 2S albumin superfamily protein	-2.56894	3.91116e-16	3.29272e-13		Potri.016G046500	AT1G24020	MLP-like protein 423	-5.74863	0.000914171	0.0478725		Potri.018G043000	AT3G63520	carotenoid cleavage dioxygenase 1	-16.6919	1.60116e-23	3.56981e-22		Potri.006G256500	AT5G25320	ACT-like superfamily protein	-78.2398	3.30246e-44	5.00282e-43		Potri.001G388200			-146.261	0.000117157	0.00223648		Potri.015G003400			-28.8506	0.00014307	0.00363757		Potri.005G096200			-193.504	0	0		Potri.006G135100
Potri.005G139100	AT5G67070	ralf-like 34	-2.49548	8.18267e-06	0.00217262		Potri.007G111500	AT1G73260	kunitz trypsin inhibitor 1	-5.58539	4.75899e-23	1.93141e-20		Potri.019G059300	AT2G40740	WRKY DNA-binding protein 55	-16.6919	8.91368e-05	0.000551294		Potri.007G111500	AT1G73260	kunitz trypsin inhibitor 1	-77.3143	6.17742e-256	5.35349e-254		Potri.006G058200	AT5G06900	cytochrome P450, family 93, subfamily D, polypeptide 1	-144.09	7.62307e-08	2.62342e-06		Potri.007G083800	AT2G02580	cytochrome P450, family 71, subfamily B, polypeptide 9	-28.6097	9.96045e-09	5.42097e-07		Potri.013G047600	AT5G28910		-191.55	9.2861e-57	1.04163e-55		Potri.006G068900
Potri.001G427800			-2.47562	1.18587e-05	0.00296615		Potri.007G111700	AT1G73260	kunitz trypsin inhibitor 1	-5.57126	4.58603e-27	2.202e-24		Potri.T095800	AT2G26560	phospholipase A 2A	-16.6919	8.91368e-05	0.000551189		Potri.011G159900	AT1G30760	FAD-binding Berberine family protein	-76.1197	1.16502e-105	4.00022e-104		Potri.019G023600	AT1G64780	ammonium transporter 1;2	-141.276	2.93481e-34	5.6303e-32		Potri.001G388200			-26.4541	0.00014307	0.00363757		Potri.001G348900	AT3G01500	carbonic anhydrase 1	-184.334	0	0		Potri.006G087100
Potri.009G101200	AT1G45249	abscisic acid responsive elements-binding factor 2	-2.45047	2.38263e-05	0.00544643		Potri.004G235500	AT3G61220	NAD(P)-binding Rossmann-fold superfamily protein	-5.53436	4.75899e-23	1.93141e-20		Potri.014G039000	AT4G19390	Uncharacterised protein family (UPF0114)	-16.3237	4.02696e-30	1.08306e-28		Potri.001G205100	AT3G02645	Plant protein of unknown function (DUF247)	-75.3794	3.56878e-187	2.15749e-185		Potri.002G260000	AT1G75250	RAD-like 6	-140.554	0.000826453	0.012499		Potri.010G243500	AT5G06490	RING/U-box superfamily protein	-26.0342	8.60502e-15	8.77076e-13		Potri.009G016100	AT3G11840	plant U-box 24	-183.731	8.46242e-108	1.57349e-106		Potri.008G218300
Potri.008G059200	AT3G11410	protein phosphatase 2CA	-2.37167	2.13134e-06	0.00066277		Potri.007G120400	AT3G22060	Receptor-like protein kinase-related family protein	-5.46267	2.86509e-163	9.76737e-160		Potri.004G083900	AT5G37490	ARM repeat superfamily protein	-16.201	1.05191e-22	2.26556e-21		Potri.011G160900	AT1G30760	FAD-binding Berberine family protein	-72.1825	3.87652e-80	1.01541e-78		Potri.013G013500	AT3G05600	alpha/beta-Hydrolases superfamily protein	-136.398	0.000225421	0.00398754		Potri.016G119100	AT5G01360	Plant protein of unknown function (DUF828)	-25.2563	0.000513022	0.0113296		Potri.012G124300	AT4G08850	Leucine-rich repeat receptor-like protein kinase family protein	-177.868	1.20547e-52	1.27292e-51		Potri.007G023800
Potri.001G157000	AT5G47450	tonoplast intrinsic protein 2;3	-2.347	9.5789e-29	1.32254e-25		Potri.012G141800	AT5G52390	PAR1 protein	-5.25725	2.45743e-05	0.00202848		Potri.004G008000	AT4G22030	F-box family protein with a domain of unknown function (DUF295)	-16.0373	8.4737e-12	1.07935e-10		Potri.015G032100	AT5G23960	terpene synthase 21	-70.6682	2.21504e-20	1.74257e-19		Potri.009G139800	AT4G35160	O-methyltransferase family protein	-132.489	4.45244e-20	4.42999e-18		Potri.002G025300	AT4G31500	cytochrome P450, family 83, subfamily B, polypeptide 1	-24.4955	1.27718e-07	5.81243e-06		Potri.013G144300	AT4G03400	Auxin-responsive GH3 family protein	-177.379	5.57376e-104	1.0124e-102		Potri.015G071500
Potri.019G090800	AT2G31083	CLAVATA3/ESR-RELATED 5	-2.33016	1.29148e-06	0.000432796		Potri.010G075100	AT1G06137		-5.24442	9.06956e-06	0.000820134		Potri.003G167500	AT1G12060	BCL-2-associated athanogene 5	-15.9719	7.92448e-54	3.4249e-52		Potri.016G005200	AT1G12150	Plant protein of unknown function (DUF827)	-69.6586	4.39024e-20	3.41341e-19		Potri.019G125900	AT3G10985	senescence associated gene 20	-132.33	1.0767e-23	1.26736e-21		Potri.010G183900	AT2G40330	PYR1-like 6	-24.3648	1.13556e-13	1.0602e-11		Potri.006G062100	AT3G48675	Protein of unknown function (DUF1278)	-174.936	9.16788e-52	9.54937e-51		Potri.015G124100
Potri.006G273800			-2.26226	1.93989e-09	9.29987e-07		Potri.012G101000	AT5G13080	WRKY DNA-binding protein 75	-5.23891	9.36558e-06	0.000842433		Potri.005G147000	AT4G37640	calcium ATPase 2	-15.71	0.000167834	0.000981854		Potri.004G148600	AT5G42650	allene oxide synthase	-69.6586	4.39024e-20	3.41259e-19		Potri.015G108700	AT5G61820		-131.906	4.28147e-06	0.000113143		Potri.005G246400	AT4G38470	ACT-like protein tyrosine kinase family protein	-23.7571	0.000513022	0.0113296		Potri.005G059500	AT5G24550	beta glucosidase 32	-173.958	6.33722e-102	1.13852e-100		Potri.006G037600
Potri.002G162400	AT3G61490	Pectin lyase-like superfamily protein	-2.25961	7.54652e-11	4.27022e-08		Potri.008G055200	AT2G16050	Cysteine/Histidine-rich C1 domain family protein	-4.97745	1.2421e-06	0.000134427		Potri.001G391300	AT1G78860	D-mannose binding lectin protein with Apple-like carbohydrate-binding domain	-15.71	4.87476e-08	4.67352e-07		Potri.014G140600	AT5G19090	Heavy metal transport/detoxification superfamily protein	-67.6395	1.72364e-19	1.30951e-18		Potri.010G139600	AT2G26710	Cytochrome P450 superfamily protein	-121.121	2.19578e-06	6.05609e-05		Potri.001G176000	AT1G52790	2-oxoglutarate (2OG) and Fe(II)-dependent oxygenase superfamily protein	-23.6884	1.27718e-07	5.81243e-06		Potri.010G121400	AT1G25390	Protein kinase superfamily protein	-170.049	8.36474e-149	2.03814e-147		Potri.006G129200
Potri.001G232700	AT2G18370	Bifunctional inhibitor/lipid-transfer protein/seed storage 2S albumin superfamily protein	-2.24511	5.8153e-10	3.04131e-07		Potri.007G111600	AT1G73260	kunitz trypsin inhibitor 1	-4.94613	1.3028e-30	7.16351e-28		Potri.011G041600	AT4G21440	MYB-like 102	-15.6208	8.85934e-39	2.9405e-37		Potri.011G161600	AT5G44400	FAD-binding Berberine family protein	-66.1252	4.47274e-37	5.82278e-36		Potri.003G145000	AT4G00910	Aluminium activated malate transporter family protein	-119.723	8.33379e-06	0.000207741		Potri.009G111800			-23.1808	7.34454e-29	1.86049e-26		Potri.008G079200			-169.072	5.47156e-99	9.59473e-98		Potri.017G119900
Potri.003G020200	AT5G64080	Bifunctional inhibitor/lipid-transfer protein/seed storage 2S albumin superfamily protein	-2.23787	0.000288683	0.0454999		Potri.002G163700	AT3G61510	ACC synthase 1	-4.93383	0.000196452	0.0126842		Potri.013G043600	AT1G06135		-15.3173	6.67696e-18	1.1834e-16		Potri.006G058600	AT5G06860	polygalacturonase inhibiting protein 1	-63.7849	0	0		Potri.010G169000	AT3G28960	Transmembrane amino acid transporter family protein	-117.404	0.00298208	0.0383092		Potri.011G102700	AT3G47570	Leucine-rich repeat protein kinase family protein	-23.152	4.52659e-07	1.89715e-05		Potri.001G456300	AT1G20925	Auxin efflux carrier family protein	-167.117	2.04796e-49	2.05525e-48		Potri.010G249600
Potri.001G239900	AT2G28900	outer plastid envelope protein 16-1	-2.23053	7.52902e-11	4.33132e-08		Potri.001G107800	AT4G11650	osmotin 34	-4.7266	1.16769e-49	1.17081e-46		Potri.002G218300	AT2G44310	Calcium-binding EF-hand family protein	-15.2191	1.89525e-14	2.85241e-13		Potri.007G111800	AT1G73260	kunitz trypsin inhibitor 1	-61.5612	0	0		Potri.006G089700	AT5G06060	NAD(P)-binding Rossmann-fold superfamily protein	-113.545	4.48949e-14	2.95252e-12		Potri.006G104100	AT2G38310	PYR1-like 4	-22.9606	5.75662e-29	1.48001e-26		Potri.006G134600	AT2G26440	Plant invertase/pectin methylesterase inhibitor superfamily	-166.466	6.269e-290	2.91495e-288		Potri.006G096900
Potri.010G150900	AT3G17210	heat stable protein 1	-2.22812	9.68017e-10	4.84247e-07		Potri.006G221800	AT4G38620	myb domain protein 4	-4.71025	2.09312e-06	0.000216232		Potri.006G223800	AT5G51160	Ankyrin repeat family protein	-15.2191	9.1256e-08	8.50915e-07		Potri.005G032400	AT1G55020	lipoxygenase 1	-60.7746	4.16932e-83	1.12932e-81		Potri.004G032900	AT1G24020	MLP-like protein 423	-113.451	3.79057e-40	8.65946e-38		Potri.011G004400	AT1G11740	ankyrin repeat family protein	-22.5843	2.06477e-05	0.000634554		Potri.001G015500	AT3G45140	lipoxygenase 2	-166.14	3.15864e-97	5.45759e-96		Potri.T029300
Potri.010G150700	AT3G17210	heat stable protein 1	-2.19001	6.41133e-13	4.61042e-10		Potri.013G041900	AT3G04720	pathogenesis-related 4	-4.67432	0.000117111	0.00800085		Potri.008G050700	AT4G01470	tonoplast intrinsic protein 1;3	-14.3537	0	0		Potri.006G218500	AT2G22620	Rhamnogalacturonate lyase family protein	-56.9672	5.02442e-108	1.76804e-106		Potri.011G102700	AT3G47570	Leucine-rich repeat protein kinase family protein	-106.943	1.61908e-05	0.000379103		Potri.011G048100	AT1G74100	sulfotransferase 16	-22.5051	2.81287e-20	4.70418e-18		Potri.002G250900			-163.371	2.36548e-284	1.0668e-282		Potri.007G015100
Potri.010G150800	AT3G17210	heat stable protein 1	-2.18416	1.52036e-14	1.19269e-11		Potri.006G048100	AT3G57270	beta-1,3-glucanase 1	-4.59621	5.59141e-32	3.34415e-29		Potri.011G006900	AT4G22030	F-box family protein with a domain of unknown function (DUF295)	-14.2372	3.18168e-07	2.79276e-06		Potri.016G049400	AT5G06860	polygalacturonase inhibiting protein 1	-56.5345	1.89302e-31	2.14628e-30		Potri.T012400	AT5G25610	BURP domain-containing protein	-104.659	2.25482e-14	1.5086e-12		Potri.019G023600	AT1G64780	ammonium transporter 1;2	-22.3188	9.05628e-45	3.80485e-42		Potri.019G093100	AT4G35160	O-methyltransferase family protein	-159.299	4.56512e-47	4.42252e-46		Potri.009G140300
Potri.008G065600	AT4G00430	plasma membrane intrinsic protein 1;4	-2.17635	1.18463e-47	3.71725e-44		Potri.T044100	AT3G27010	TEOSINTE BRANCHED 1, cycloidea, PCF (TCP)-domain family protein 20	-4.53855	0.00091636	0.0479135		Potri.011G037600	AT4G21390	S-locus lectin protein kinase family protein	-13.7463	6.65882e-10	7.4358e-09		Potri.004G007200	AT1G11925	Stigma-specific Stig1 family protein	-54.3066	0	0		Potri.008G103700			-104.143	2.93504e-07	9.37592e-06		Potri.016G112400	AT5G01210	HXXXD-type acyl-transferase family protein	-22.2952	1.23288e-15	1.34838e-13		Potri.005G206900			-158.322	1.56752e-92	2.5942e-91		Potri.009G116600
Potri.015G072600	AT5G62890	Xanthine/uracil permease family protein	-2.12944	5.40331e-16	4.44062e-13		Potri.014G014000	AT3G49780	phytosulfokine 4 precursor	-4.44079	2.52012e-05	0.0020702		Potri.010G133100			-13.7463	6.65882e-10	7.43837e-09		Potri.010G245300	AT5G16010	3-oxo-5-alpha-steroid 4-dehydrogenase family protein	-53.59	2.37346e-172	1.32657e-170		Potri.015G126000	AT4G33050	calmodulin-binding family protein	-99.1147	0.000225421	0.00398754		Potri.001G153100	AT4G16820	alpha/beta-Hydrolases superfamily protein	-21.8529	9.96045e-09	5.42097e-07		Potri.001G068100	AT1G27440	Exostosin family protein	-155.39	6.81e-46	6.4643e-45		Potri.004G226800
Potri.019G087600			-2.11971	0.000317538	0.0489305		Potri.001G456900			-4.37928	7.64568e-10	1.34355e-07		Potri.013G100300	AT1G22810	Integrase-type DNA-binding superfamily protein	-13.7463	9.58074e-16	1.54246e-14		Potri.010G123000	AT1G68320	myb domain protein 62	-53.5059	2.41486e-15	1.51761e-14		Potri.016G098300			-99.1033	1.39692e-12	8.09791e-11		Potri.013G080300	AT4G24340	Phosphorylase superfamily protein	-21.7065	7.59265e-10	4.73866e-08		Potri.005G112600	AT4G38660	Pathogenesis-related thaumatin superfamily protein	-155.39	6.81e-46	6.46244e-45		Potri.011G120300
Potri.009G092300	AT4G37450	arabinogalactan protein 18	-2.10393	7.98225e-05	0.0154788		Potri.006G002200			-4.29235	6.94289e-05	0.00498295		Potri.012G021600			-13.4819	2.49958e-147	2.71162e-145		Potri.014G140300	AT5G13870	xyloglucan endotransglucosylase/hydrolase 5	-53.5059	2.41486e-15	1.51703e-14		Potri.019G093000	AT4G35160	O-methyltransferase family protein	-95.6994	7.62307e-08	2.62342e-06		Potri.001G191000	AT4G25150	HAD superfamily, subfamily IIIB acid phosphatase	-21.5079	2.58782e-18	3.71471e-16		Potri.006G120600	AT3G53150	UDP-glucosyl transferase 73D1	-153.994	0	0		Potri.005G025200
Potri.001G186700	AT3G16240	delta tonoplast integral protein	-2.10329	1.97268e-06	0.000624689		Potri.001G401800	AT4G29280	low-molecular-weight cysteine-rich 22	-4.27346	1.48501e-11	3.04973e-09		Potri.007G103400	AT4G22530	S-adenosyl-L-methionine-dependent methyltransferases superfamily protein	-12.9608	1.12427e-14	1.71522e-13		Potri.007G049500	AT4G37290		-53.5059	2.41486e-15	1.51732e-14		Potri.011G140700	AT1G78380	glutathione S-transferase TAU 19	-92.0816	7.62307e-08	2.62342e-06		Potri.018G052500	AT5G11890		-21.1744	0.00027134	0.00646023		Potri.001G097300	AT3G18440	aluminum-activated malate transporter 9	-152.458	5.16706e-45	4.8379e-44		Potri.015G060100
Potri.006G011600			-2.07322	4.64294e-07	0.000163531		Potri.014G108900	AT3G61980	serine protease inhibitor, Kazal-type family protein	-4.26035	4.19092e-131	1.1906e-127		Potri.011G037300	AT4G21390	S-locus lectin protein kinase family protein	-12.5189	8.74854e-22	1.82349e-20		Potri.014G113100	AT1G02520	P-glycoprotein 11	-49.4677	3.65674e-14	2.16685e-13		Potri.001G041700	AT1G79720	Eukaryotic aspartyl protease family protein	-91.9574	3.13902e-05	0.000685962		Potri.010G042000	AT1G60470	galactinol synthase 4	-20.6795	1.26143e-24	2.60225e-22		Potri.009G154400			-151.481	2.00572e-88	3.19587e-87		Potri.001G325800
Potri.008G039600	AT3G53420	plasma membrane intrinsic protein 2A	-2.06013	3.5691e-14	2.73766e-11		Potri.014G019300	AT4G24220	NAD(P)-binding Rossmann-fold superfamily protein	-4.19325	1.40196e-08	2.08708e-06		Potri.017G134000	AT2G26560	phospholipase A 2A	-12.4074	3.94732e-29	1.03411e-27		Potri.010G209200	AT2G39510	nodulin MtN21 /EamA-like transporter family protein	-49.4677	2.01574e-40	2.82022e-39		Potri.018G102000	AT2G23970	Class I glutamine amidotransferase-like superfamily protein	-91.7675	1.00089e-08	3.81923e-07		Potri.004G229000	AT1G59740	Major facilitator superfamily protein	-20.3049	8.49668e-07	3.38013e-05		Potri.T160800	AT3G28890	receptor like protein 43	-148.549	7.69956e-44	7.07643e-43		Potri.011G030200
Potri.010G069000	AT3G23430	phosphate 1	2.05095	5.23712e-09	2.41026e-06		Potri.010G072200			-4.19116	1.74884e-230	1.19239e-226		Potri.005G143900	AT4G37370	cytochrome P450, family 81, subfamily D, polypeptide 8	-12.3538	3.61332e-276	7.68496e-274		Potri.011G159400	AT1G30760	FAD-binding Berberine family protein	-48.4582	7.20702e-14	4.21163e-13		Potri.005G097900	AT3G12900	2-oxoglutarate (2OG) and Fe(II)-dependent oxygenase superfamily protein	-91.5618	7.17142e-16	5.40174e-14		Potri.011G048500	AT1G74100	sulfotransferase 16	-20.1673	5.62029e-06	0.000193431		Potri.014G159800	AT5G14180	Myzus persicae-induced lipase 1	-147.571	4.4503e-86	6.89441e-85		Potri.003G080600
Potri.009G087500	AT4G35270	Plant regulator RWP-RK family protein	2.06096	0.000311145	0.0481605		Potri.011G065400	AT5G45900	ThiF family protein	-4.16183	0.000826025	0.0442768		Potri.010G077000	AT5G43650	basic helix-loop-helix (bHLH) DNA-binding superfamily protein	-12.1532	0	0		Potri.010G075400	AT2G38870	Serine protease inhibitor, potato inhibitor I-type family protein	-46.4391	2.79624e-13	1.58517e-12		Potri.001G325800	AT3G02000	Thioredoxin superfamily protein	-88.7796	4.28147e-06	0.000113143		Potri.003G143300			-19.6381	2.06477e-05	0.000634554		Potri.015G147300	AT5G23940	HXXXD-type acyl-transferase family protein	-145.617	5.83704e-43	5.28218e-42		Potri.003G065300
Potri.003G192500	AT5G07050	nodulin MtN21 /EamA-like transporter family protein	2.06405	5.80833e-10	3.0844e-07		Potri.015G044500	AT3G18280	Bifunctional inhibitor/lipid-transfer protein/seed storage 2S albumin superfamily protein	-4.14822	1.84537e-25	8.17021e-23		Potri.006G120600	AT3G53150	UDP-glucosyl transferase 73D1	-11.967	0	0		Potri.019G050900	AT5G16770	myb domain protein 9	-45.4295	5.50446e-13	3.06394e-12		Potri.015G140000			-88.013	0.000432382	0.00712917		Potri.018G051300	AT5G07990	Cytochrome P450 superfamily protein	-19.5085	1.9112e-05	0.000593714		Potri.003G009000	AT1G15380	Lactoylglutathione lyase / glyoxalase I family protein	-144.965	3.31382e-251	1.3454e-249		Potri.005G192100
Potri.017G040400			2.10809	9.2302e-33	1.51714e-29		Potri.004G007200	AT1G11925	Stigma-specific Stig1 family protein	-4.09257	1.13513e-06	0.000124031		Potri.001G263200	AT1G30370	alpha/beta-Hydrolases superfamily protein	-11.9228	4.2699e-18	7.62216e-17		Potri.004G007100	AT1G11925	Stigma-specific Stig1 family protein	-45.2613	4.4103e-214	3.05765e-212		Potri.015G074600	AT5G13700	polyamine oxidase 1	-87.4558	1.68596e-10	7.93267e-09		Potri.011G020900	AT1G05010	ethylene-forming enzyme	-19.4619	8.49668e-07	3.38013e-05		Potri.004G015300	AT4G21960	Peroxidase superfamily protein	-143.163	0	0		Potri.001G176600
Potri.T102000	AT4G05200	cysteine-rich RLK (RECEPTOR-like protein kinase) 25	2.11918	6.45181e-22	7.95347e-19		Potri.014G092900	AT5G24090	chitinase A	-4.08412	8.9846e-32	5.19142e-29		Potri.002G012800	AT1G20510	OPC-8:0 CoA ligase1	-11.9102	0	0		Potri.018G104200			-43.4104	2.13022e-12	1.14148e-11		Potri.015G043400	AT4G38460	geranylgeranyl reductase	-85.7026	4.29801e-11	2.15359e-09		Potri.017G083300	AT5G37820	NOD26-like intrinsic protein 4;2	-19.4245	1.5111e-21	2.65607e-19		Potri.015G012500	AT3G49260	IQ-domain 21	-141.708	8.68756e-42	7.69693e-41		Potri.012G100300
Potri.003G113700	AT4G12390	pectin methylesterase inhibitor 1	2.14367	3.70108e-05	0.00788582		Potri.014G109000	AT3G61980	serine protease inhibitor, Kazal-type family protein	-4.01224	3.56446e-40	2.64165e-37		Potri.016G005300	AT5G47710	Calcium-dependent lipid-binding (CaLB domain) family protein	-11.8844	7.51834e-253	1.47305e-250		Potri.010G088900	AT4G14940	amine oxidase 1	-43.4104	2.13022e-12	1.14166e-11		Potri.001G320800	AT5G03170	FASCICLIN-like arabinogalactan-protein 11	-84.2038	1.49668e-07	4.97803e-06		Potri.015G003500	AT1G05260	Peroxidase superfamily protein	-18.1255	1.31907e-13	1.2282e-11		Potri.015G104500	AT4G25050	acyl carrier protein 4	-137.994	4.2522e-199	1.39346e-197		Potri.014G108300
Potri.019G026200	AT3G05950	RmlC-like cupins superfamily protein	2.16522	0.000264767	0.0421151		Potri.004G000400	AT1G73260	kunitz trypsin inhibitor 1	-3.99068	1.91287e-77	3.43219e-74		Potri.008G025100	AT2G38790		-11.7825	2.65582e-08	2.6049e-07		Potri.T095500	AT2G26560	phospholipase A 2A	-43.4104	2.13022e-12	1.14204e-11		Potri.002G134500	AT1G75130	cytochrome P450, family 721, subfamily A, polypeptide 1	-84.172	3.33601e-10	1.51623e-08		Potri.006G057900	AT2G42250	cytochrome P450, family 712, subfamily A, polypeptide 1	-18.1144	0.000119465	0.00308292		Potri.007G015100	AT1G15380	Lactoylglutathione lyase / glyoxalase I family protein	-137.554	5.3499e-159	1.38005e-157		Potri.009G147500
Potri.010G042000	AT1G60470	galactinol synthase 4	2.17909	1.59048e-05	0.00378612		Potri.006G002300			-3.98598	2.62424e-07	3.17244e-05		Potri.016G131600	AT5G01750	Protein of unknown function (DUF567)	-11.4552	4.31934e-76	2.48905e-74		Potri.008G058200	AT5G06090	glycerol-3-phosphate acyltransferase 7	-43.4104	2.13022e-12	1.14185e-11		Potri.005G081100			-84.0567	2.16819e-11	1.1187e-09		Potri.016G015500	AT3G22142	Bifunctional inhibitor/lipid-transfer protein/seed storage 2S albumin superfamily protein	-17.981	1.25049e-77	1.07701e-74		Potri.002G126900	AT4G26470	Calcium-binding EF-hand family protein	-137.066	2.06232e-158	5.29505e-157		Potri.001G041700
Potri.014G068900	AT3G60780	Protein of unknown function (DUF1442)	2.20351	0.000133934	0.0240781		Potri.006G188400	AT4G19810	Glycosyl hydrolase family protein with chitinase insertion domain	-3.98208	1.80598e-28	9.18922e-26		Potri.001G235300	AT4G01470	tonoplast intrinsic protein 1;3	-11.4552	4.87956e-08	4.67674e-07		Potri.014G067100	AT2G45220	Plant invertase/pectin methylesterase inhibitor superfamily	-41.9564	0	0		Potri.010G083000	AT3G22800	Leucine-rich repeat (LRR) family protein	-81.649	1.77787e-13	1.13275e-11		Potri.015G032200	AT2G01900	DNAse I-like superfamily protein	-17.8309	2.9304e-09	1.69959e-07		Potri.003G066400	AT5G07990	Cytochrome P450 superfamily protein	-136.821	6.93246e-119	1.38847e-117		Potri.016G119100
Potri.013G129900	AT4G32480	Protein of unknown function (DUF506)	2.22917	5.09631e-09	2.37715e-06		Potri.010G150800	AT3G17210	heat stable protein 1	-3.97442	6.1705e-26	2.80478e-23		Potri.007G022300	AT3G50900		-11.428	1.32884e-82	8.16706e-81		Potri.018G134300	AT5G36110	cytochrome P450, family 716, subfamily A, polypeptide 1	-41.3914	8.2283e-12	4.24777e-11		Potri.001G309600	AT1G49230	RING/U-box superfamily protein	-80.5081	5.74842e-07	1.75557e-05		Potri.015G117900	AT1G31260	zinc transporter 10 precursor	-17.7805	1.26695e-167	3.96797e-164		Potri.017G046200	AT3G45140	lipoxygenase 2	-136.333	1.56074e-157	3.9886e-156		Potri.006G141400
Potri.009G111800			2.24164	1.3432e-06	0.000441554		Potri.001G060900	AT5G13170	senescence-associated gene 29	-3.89706	1.95743e-168	7.41454e-165		Potri.019G006900	AT1G73260	kunitz trypsin inhibitor 1	-11.2916	1.28329e-05	9.17636e-05		Potri.010G100500	AT2G02010	glutamate decarboxylase 4	-40.3818	1.61593e-11	8.16482e-11		Potri.001G308300	AT3G25820	terpene synthase-like sequence-1,8-cineole	-79.7018	3.13902e-05	0.000685962		Potri.015G117700	AT1G31260	zinc transporter 10 precursor	-17.75	2.8031e-36	9.56135e-34		Potri.011G050300	AT2G04160	Subtilisin-like serine endopeptidase family protein	-135.844	4.98144e-40	4.27776e-39		Potri.011G050000
Potri.016G104500	AT3G09270	glutathione S-transferase TAU 8	2.24607	7.77166e-08	2.9806e-05		Potri.010G182300	AT3G56180	Protein of unknown function (DUF567)	-3.88406	0.000157921	0.0103932		Potri.014G117000	AT2G47190	myb domain protein 2	-11.1934	2.3733e-23	5.26589e-22		Potri.010G103100	AT5G37490	ARM repeat superfamily protein	-38.2851	0	0		Potri.004G229000	AT1G59740	Major facilitator superfamily protein	-78.5403	2.57364e-09	1.06011e-07		Potri.019G063400	AT4G20860	FAD-binding Berberine family protein	-17.6516	0.00021844	0.00532211		Potri.007G008500	AT5G65730	xyloglucan endotransglucosylase/hydrolase 6	-134.215	0	0		Potri.010G236700
Potri.016G104300	AT3G53980	Bifunctional inhibitor/lipid-transfer protein/seed storage 2S albumin superfamily protein	2.24888	1.09098e-25	1.44837e-22		Potri.001G366500	AT3G13130		-3.78111	3.3507e-05	0.00268142		Potri.006G248300	AT2G25625		-11.1864	5.47692e-124	5.00163e-122		Potri.019G084400	AT1G77855		-38.0262	1.08153e-59	2.17006e-58		Potri.019G088200	AT1G17860	Kunitz family trypsin and protease inhibitor protein	-76.4348	4.29801e-11	2.15359e-09		Potri.003G026700			-17.4153	0.000966607	0.0195197		Potri.010G042300	AT1G10657	Plant protein 1589 of unknown function	-131.446	2.08672e-76	2.93235e-75		Potri.011G096500
Potri.002G085100	AT1G21890	nodulin MtN21 /EamA-like transporter family protein	2.29866	1.50762e-05	0.00361379		Potri.001G379000	AT1G17100	SOUL heme-binding family protein	-3.7599	0.000475218	0.0273198		Potri.002G228400	AT1G62300	WRKY family transcription factor	-11.1689	6.26584e-54	2.71531e-52		Potri.001G230900	AT2G31945		-37.9888	2.04434e-263	1.82506e-261		Potri.T072900	AT3G25830	terpene synthase-like sequence-1,8-cineole	-73.5305	0.000432382	0.00712917		Potri.010G173300	AT3G12750	zinc transporter 1 precursor	-17.3413	4.64258e-13	4.08014e-11		Potri.014G134200	AT3G62950	Thioredoxin superfamily protein	-131.202	2.21176e-151	5.4659e-150		Potri.004G211900
Potri.006G278000	AT4G31330	Protein of unknown function, DUF599	2.30863	0.000236702	0.0387216		Potri.011G089700	AT5G55050	GDSL-like Lipase/Acylhydrolase superfamily protein	-3.65984	0.000249284	0.0154515		Potri.010G103100	AT5G37490	ARM repeat superfamily protein	-11.1501	5.68424e-130	5.46905e-128		Potri.010G058700	AT3G01860		-37.3532	1.21983e-10	5.79504e-10		Potri.001G326200	AT5G41050	Pollen Ole e 1 allergen and extensin family protein	-72.8194	3.13902e-05	0.000685962		Potri.015G035900			-17.1585	3.57801e-08	1.78646e-06		Potri.001G448400	AT2G46770	NAC (No Apical Meristem) domain transcriptional regulator superfamily protein	-130.957	1.4526e-38	1.21481e-37		Potri.018G052500
Potri.003G132200	AT5G52740	Copper transport protein family	2.30882	4.1836e-05	0.0088052		Potri.008G114000			-3.6429	0.00043409	0.0253835		Potri.004G102500	AT3G25780	allene oxide cyclase 3	-10.6414	0	0		Potri.016G126300	AT3G51740	inflorescence meristem receptor-like kinase 2	-37.3532	1.21983e-10	5.79419e-10		Potri.016G139700	AT2G38600	HAD superfamily, subfamily IIIB acid phosphatase	-72.391	3.90541e-21	4.06023e-19		Potri.005G060300	AT1G77120	alcohol dehydrogenase 1	-16.8247	0.000513022	0.0113296		Potri.008G148200	AT1G69780	Homeobox-leucine zipper protein family	-124.116	1.62882e-36	1.30905e-35		Potri.017G058000
Potri.008G212400	AT1G24020	MLP-like protein 423	2.33325	3.22074e-06	0.000958366		Potri.001G427800			-3.61926	3.3507e-05	0.00268142		Potri.002G019700	AT3G21570		-10.5451	9.9367e-149	1.09636e-146		Potri.019G088700	AT5G09360	laccase 14	-37.3532	1.97929e-39	2.70647e-38		Potri.013G122400	AT4G35160	O-methyltransferase family protein	-72.2054	6.07195e-05	0.00124981		Potri.009G142100	AT3G12500	basic chitinase	-16.7837	1.89339e-08	9.92835e-07		Potri.013G152400	AT4G03210	xyloglucan endotransglucosylase/hydrolase 9	-121.673	2.54212e-209	8.6666e-208		Potri.002G048200
Potri.001G226800			2.39205	0.00014106	0.024969		Potri.007G111800	AT1G73260	kunitz trypsin inhibitor 1	-3.58204	1.90727e-25	8.33599e-23		Potri.009G057900	AT1G30370	alpha/beta-Hydrolases superfamily protein	-10.5279	9.23932e-38	2.99587e-36		Potri.010G075800	AT2G38870	Serine protease inhibitor, potato inhibitor I-type family protein	-37.3532	7.4142e-192	4.60175e-190		Potri.001G387000			-70.3678	2.85102e-15	2.06678e-13		Potri.013G027200	AT5G27370	Protein of unknown function (DUF679)	-16.7697	0.000966607	0.0195197		Potri.010G076200	AT3G23090	TPX2 (targeting protein for Xklp2) protein family	-119.23	4.73368e-35	3.67881e-34		Potri.T093200
Potri.010G043400			2.40379	2.90698e-48	1.11489e-44		Potri.012G108500	AT5G61890	Integrase-type DNA-binding superfamily protein	-3.56746	7.51654e-08	9.97067e-06		Potri.013G151400	AT5G03170	FASCICLIN-like arabinogalactan-protein 11	-10.4734	2.9898e-07	2.63291e-06		Potri.019G011000	AT1G73260	kunitz trypsin inhibitor 1	-37.3312	0	0		Potri.001G093300	AT2G45400	NAD(P)-binding Rossmann-fold superfamily protein	-68.8201	6.07195e-05	0.00124981		Potri.003G066400	AT5G07990	Cytochrome P450 superfamily protein	-16.5594	1.9112e-05	0.000593714		Potri.016G119100	AT5G01360	Plant protein of unknown function (DUF828)	-119.23	4.73368e-35	3.68055e-34		Potri.008G179500
Potri.007G020000	AT1G75388	conserved peptide upstream open reading frame 5	2.45706	1.34129e-45	3.56133e-42		Potri.009G140400	AT5G39130	RmlC-like cupins superfamily protein	-3.55034	1.29398e-37	8.82262e-35		Potri.001G216100	AT2G35930	plant U-box 23	-10.4734	2.9898e-07	2.63363e-06		Potri.003G213700	AT1G29670	GDSL-like Lipase/Acylhydrolase superfamily protein	-36.8729	0	0		Potri.003G077800	AT5G47450	tonoplast intrinsic protein 2;3	-68.3034	4.52312e-17	3.70426e-15		Potri.011G048700	AT1G74100	sulfotransferase 16	-16.5372	1.2669e-10	8.64277e-09		Potri.017G097400			-119.23	4.73368e-35	3.67968e-34		Potri.016G031500
Potri.015G032300	AT1G18335	Acyl-CoA N-acyltransferases (NAT) superfamily protein	2.50141	2.67691e-06	0.00081769		Potri.015G089400	AT1G48605	Flavoprotein	-3.54122	2.45231e-06	0.000250304		Potri.009G085900			-10.4325	1.04339e-128	9.89174e-127		Potri.010G099600	AT1G14600	Homeodomain-like superfamily protein	-36.5052	2.6022e-233	1.99983e-231		Potri.001G163400	AT1G53885	Protein of unknown function (DUF581)	-67.5179	5.07753e-09	2.0173e-07		Potri.005G185000	AT2G36690	2-oxoglutarate (2OG) and Fe(II)-dependent oxygenase superfamily protein	-16.4442	1.9112e-05	0.000593714		Potri.010G121200	AT1G25390	Protein kinase superfamily protein	-118.253	1.58174e-169	4.34907e-168		Potri.018G014500
Potri.012G012300			2.53737	5.70839e-05	0.0115904		Potri.001G230900	AT2G31945		-3.53635	0.000684215	0.0374407		Potri.T127100	AT3G26300	cytochrome P450, family 71, subfamily B, polypeptide 34	-10.3097	3.97206e-09	4.17589e-08		Potri.005G208800	AT4G02830		-36.1754	1.74291e-56	3.31732e-55		Potri.004G033000	AT1G24020	MLP-like protein 423	-66.8133	1.16467e-19	1.1141e-17		Potri.002G176900	AT1G32640	Basic helix-loop-helix (bHLH) DNA-binding family protein	-16.3674	8.3782e-10	5.20068e-08		Potri.012G016200	AT3G49260	IQ-domain 21	-115.321	7.00428e-34	5.30706e-33		Potri.018G025900
Potri.007G019900	AT1G75390	basic leucine-zipper 44	2.58445	7.24507e-06	0.00196912		Potri.008G160200	AT4G14580	CBL-interacting protein kinase 4	-3.47339	0.000684215	0.0374407		Potri.016G079700	AT3G10120		-10.3097	4.3108e-05	0.000282505		Potri.003G176900	AT5G13930	Chalcone and stilbene synthase family protein	-35.8389	4.07028e-183	2.42026e-181		Potri.017G141600	AT1G02260	Divalent ion symporter	-66.6346	7.62307e-08	2.62342e-06		Potri.018G102000	AT2G23970	Class I glutamine amidotransferase-like superfamily protein	-16.2116	6.76567e-08	3.21939e-06		Potri.001G139600	AT4G25960	P-glycoprotein 2	-113.855	7.16104e-66	8.96612e-65		Potri.008G026400
Potri.001G309700	AT1G49230	RING/U-box superfamily protein	2.6021	0.000108743	0.0202891		Potri.009G089600	AT3G49940	LOB domain-containing protein 38	-3.34427	0.000349084	0.0209518		Potri.003G080600	AT4G17490	ethylene responsive element binding factor 6	-10.2915	3.1797e-54	1.38536e-52		Potri.013G029100	AT1G08860	Calcium-dependent phospholipid-binding Copine family protein	-35.3341	4.67964e-10	2.12199e-09		Potri.002G078600	AT1G77330	2-oxoglutarate (2OG) and Fe(II)-dependent oxygenase superfamily protein	-66.3836	1.30821e-30	2.16316e-28		Potri.015G135600	AT4G23030	MATE efflux family protein	-16.1397	1.27718e-07	5.81243e-06		Potri.006G155500	AT3G24420	alpha/beta-Hydrolases superfamily protein	-113.366	0	0		Potri.006G112200
Potri.005G119400	AT1G75388	conserved peptide upstream open reading frame 5	2.65935	8.22424e-19	8.11075e-16		Potri.019G130500	AT1G17180	glutathione S-transferase TAU 25	-3.32117	5.80623e-10	1.03094e-07		Potri.001G108800	AT4G23060	IQ-domain 22	-10.0292	6.55804e-107	5.35375e-105		Potri.014G017400	AT3G49940	LOB domain-containing protein 38	-34.8293	1.62064e-36	2.08482e-35		Potri.010G179300	AT5G16250		-66.1531	1.12432e-06	3.28903e-05		Potri.005G060200	AT1G77120	alcohol dehydrogenase 1	-15.9289	0.00014307	0.00363757		Potri.002G257900	AT5G44030	cellulose synthase A4	-112.552	6.07696e-193	1.90618e-191		Potri.007G047000
Potri.007G053800	AT4G37560	Acetamidase/Formamidase family protein	2.72611	0.00025585	0.0408851		Potri.010G075600	AT5G43580	Serine protease inhibitor, potato inhibitor I-type family protein	-3.21283	4.40996e-111	1.15646e-107		Potri.009G026900	AT5G59730	exocyst subunit exo70 family protein H7	-9.91697	5.57736e-20	1.08683e-18		Potri.002G056700	AT2G42660	Homeodomain-like superfamily protein	-34.6611	1.55603e-27	1.57512e-26		Potri.001G032500	AT5G07050	nodulin MtN21 /EamA-like transporter family protein	-65.5616	6.42954e-111	5.7246e-108		Potri.010G141600	AT3G16920	chitinase-like protein 2	-15.8549	4.83439e-23	9.10106e-21		Potri.001G455000	AT4G10380	NOD26-like intrinsic protein 5;1	-112.063	4.57776e-192	1.43183e-190		Potri.006G072100
Potri.016G125400	AT2G38310	PYR1-like 4	2.95863	1.46227e-07	5.4862e-05		Potri.012G130900	AT5G62200	Embryo-specific protein 3, (ATS3)	-3.19352	1.4512e-06	0.000154602		Potri.014G038700	AT5G42650	allene oxide synthase	-9.82348	0	0		Potri.019G010900	AT1G73260	kunitz trypsin inhibitor 1	-34.4864	0	0		Potri.016G060700	AT1G65870	Disease resistance-responsive (dirigent-like protein) family protein	-65.0527	1.61908e-05	0.000379103		Potri.T121000	AT4G13440	Calcium-binding EF-hand family protein	-15.7984	0.00027134	0.00646023		Potri.017G081100	AT3G28860	ATP binding cassette subfamily B19	-111.412	1.03527e-32	7.6421e-32		Potri.001G096900
Potri.013G100500	AT4G32480	Protein of unknown function (DUF506)	3.00309	4.15488e-06	0.00120516		Potri.018G098200	AT4G30380	Barwin-related endoglucanase	-3.16856	2.54763e-07	3.10182e-05		Potri.008G136400	AT1G14780	MAC/Perforin domain-containing protein	-9.81878	7.86284e-05	0.000492425		Potri.017G100200	AT2G19800	myo-inositol oxygenase 2	-34.3245	9.15642e-10	4.07098e-09		Potri.006G122900	AT2G36870	xyloglucan endotransglucosylase/hydrolase 32	-63.7312	0.00157344	0.0220484		Potri.004G059600	AT4G18780	cellulose synthase family protein	-15.784	8.49668e-07	3.38013e-05		Potri.006G037600	AT3G56970	basic helix-loop-helix (bHLH) DNA-binding superfamily protein	-110.434	2.02954e-32	1.48949e-31		Potri.005G141300
Potri.006G104100	AT2G38310	PYR1-like 4	3.3414	1.73285e-11	1.06809e-08		Potri.014G046300	AT3G60330	H(+)-ATPase 7	-3.16843	0.00023708	0.0148299		Potri.004G036700	AT1G61250	secretory carrier 3	-9.81878	9.89884e-07	8.22224e-06		Potri.010G183500	AT5G05390	laccase 12	-34.0722	4.98742e-70	1.15177e-68		Potri.007G086400			-60.9846	5.9525e-40	1.35095e-37		Potri.001G305400	AT2G38290	ammonium transporter 2	-15.7468	0.00021844	0.00532211		Potri.003G207000	AT3G20820	Leucine-rich repeat (LRR) family protein	-110.434	2.02954e-32	1.48982e-31		Potri.012G031700
Potri.010G183900	AT2G40330	PYR1-like 6	3.6711	1.78087e-06	0.000569171		Potri.015G120200	AT1G10155	phloem protein 2-A10	-3.15599	1.9557e-05	0.00164216		Potri.005G129400			-9.81878	9.89884e-07	8.22013e-06		Potri.001G221400	AT1G75800	Pathogenesis-related thaumatin superfamily protein	-33.315	1.79028e-09	7.78337e-09		Potri.001G096600	AT1G64160	Disease resistance-responsive (dirigent-like protein) family protein	-60.9281	0.000432382	0.00712917		Potri.001G387000			-15.6701	1.41225e-16	1.70714e-14		Potri.014G095100	AT5G41761		-108.48	1.17597e-62	1.40414e-61		Potri.011G113200
Potri.008G073400	AT2G40330	PYR1-like 6	4.73887	2.64021e-05	0.00591767		Potri.010G075800	AT2G38870	Serine protease inhibitor, potato inhibitor I-type family protein	-3.15265	1.28735e-06	0.00013801		Potri.019G013000			-9.81878	7.86284e-05	0.000492521		Potri.T153400			-33.315	6.00496e-18	4.25096e-17		Potri.001G301800	AT4G34160	CYCLIN D3;1	-60.4214	5.74842e-07	1.75557e-05		Potri.010G000200	AT1G24020	MLP-like protein 423	-15.6073	0.0018141	0.0334034		Potri.002G230200	AT1G05230	homeodomain GLABROUS 2	-107.502	4.5165e-62	5.35018e-61		Potri.006G079100
							Potri.019G093800	AT3G54420	homolog of carrot EP3-3 chitinase	-3.14759	3.34446e-08	4.7114e-06		Potri.006G068900	AT1G03220	Eukaryotic aspartyl protease family protein	-9.70066	4.14326e-240	7.7874e-238		Potri.019G006900	AT1G73260	kunitz trypsin inhibitor 1	-33.2215	0	0		Potri.016G112400	AT5G01210	HXXXD-type acyl-transferase family protein	-60.1676	1.39692e-12	8.09791e-11		Potri.010G131200	AT3G21360	2-oxoglutarate (2OG) and Fe(II)-dependent oxygenase superfamily protein	-15.4468	7.52384e-17	9.39145e-15		Potri.006G272100	AT3G14470	NB-ARC domain-containing disease resistance protein	-106.647	1.0834e-242	4.26211e-241		Potri.013G111700
							Potri.009G092300	AT4G37450	arabinogalactan protein 18	-3.11976	0.000136251	0.0091256		Potri.010G121800	AT1G68390	Core-2/I-branching beta-1,6-N-acetylglucosaminyltransferase family protein	-9.68786	2.41116e-55	1.06778e-53		Potri.011G126900	AT1G61260	Protein of unknown function (DUF761)	-33.0333	0	0		Potri.015G081300	AT1G12940	nitrate transporter2.5	-59.4711	2.16819e-11	1.1187e-09		Potri.014G038700	AT5G42650	allene oxide synthase	-15.3215	6.0599e-29	1.54644e-26		Potri.001G015400	AT3G45140	lipoxygenase 2	-106.6	0	0		Potri.005G108900
							Potri.010G213000	AT3G55120	Chalcone-flavanone isomerase family protein	-3.08998	1.15615e-14	3.03187e-12		Potri.001G166200	AT1G17380	jasmonate-zim-domain protein 5	-9.52943	0	0		Potri.005G059900			-32.9785	4.41742e-26	4.2827e-25		Potri.014G050500	AT1G34050	Ankyrin repeat family protein	-58.906	3.04506e-46	8.66694e-44		Potri.010G235300			-15.2769	0.0018141	0.0334034		Potri.010G211500	AT3G55240	Plant protein 1589 of unknown function	-106.525	2.99532e-31	2.14341e-30		Potri.001G467300
							Potri.004G007000	AT1G11925	Stigma-specific Stig1 family protein	-3.07256	8.77821e-06	0.000798022		Potri.014G033500	AT2G26560	phospholipase A 2A	-9.39797	2.03654e-13	2.88128e-12		Potri.001G153800	AT5G60900	receptor-like protein kinase 1	-32.9785	4.41742e-26	4.28398e-25		Potri.T059900	AT5G37478	TPX2 (targeting protein for Xklp2) protein family	-58.6039	5.07753e-09	2.0173e-07		Potri.011G048200	AT1G18590	sulfotransferase 17	-15.1294	1.20294e-07	5.51832e-06		Potri.007G023800	AT1G75250	RAD-like 6	-105.548	5.86978e-31	4.17225e-30		Potri.013G001000
							Potri.006G048200	AT2G15490	UDP-glycosyltransferase 73B4	-3.05364	0.00023708	0.0148299		Potri.009G080600	AT1G58290	Glutamyl-tRNA reductase family protein	-9.36933	0	0		Potri.017G050400	AT5G64300	GTP cyclohydrolase II	-32.2729	3.67488e-251	3.09421e-249		Potri.001G096500	AT1G64160	Disease resistance-responsive (dirigent-like protein) family protein	-57.0482	1.98975e-16	1.55964e-14		Potri.001G308300	AT3G25820	terpene synthase-like sequence-1,8-cineole	-14.9909	3.53262e-05	0.00103138		Potri.013G157000	AT3G10910	RING/U-box superfamily protein	-105.548	5.86978e-31	4.17315e-30		Potri.016G088700
							Potri.013G101000	AT4G24340	Phosphorylase superfamily protein	-2.98976	1.86511e-76	3.17917e-73		Potri.018G065600	AT2G06050	oxophytodienoate-reductase 3	-9.31693	0	0		Potri.007G145300	AT2G43890	Pectin lyase-like superfamily protein	-31.8007	4.46156e-17	3.0338e-16		Potri.001G157000	AT5G47450	tonoplast intrinsic protein 2;3	-56.211	5.94358e-138	5.89671e-135		Potri.006G094700	AT3G52970	cytochrome P450, family 76, subfamily G, polypeptide 1	-14.9858	3.53262e-05	0.00103138		Potri.002G168600	AT4G01070	UDP-Glycosyltransferase superfamily protein	-103.984	0	0		Potri.009G045800
							Potri.001G209300	AT2G02850	plantacyanin	-2.96313	1.07755e-46	9.92829e-44		Potri.008G166700	AT3G23250	myb domain protein 15	-9.16419	3.24382e-06	2.53178e-05		Potri.003G168400	AT1G27990		-31.6324	1.21504e-48	2.01077e-47		Potri.016G143400	AT5G01015		-55.4783	0.00298208	0.0383092		Potri.016G060700	AT1G65870	Disease resistance-responsive (dirigent-like protein) family protein	-14.6583	3.51379e-08	1.7595e-06		Potri.006G054700	AT3G53720	cation/H+ exchanger 20	-103.593	9.8111e-60	1.13808e-58		Potri.002G249900
							Potri.012G033900	AT5G24090	chitinase A	-2.96128	7.25572e-15	1.93246e-12		Potri.008G043900	AT1G07900	LOB domain-containing protein 1	-9.16419	3.24382e-06	2.53239e-05		Potri.T148100	AT5G25320	ACT-like superfamily protein	-31.2959	6.8279e-09	2.82201e-08		Potri.001G025200	AT1G33720	cytochrome P450, family 76, subfamily C, polypeptide 6	-55.122	6.06748e-67	2.60107e-64		Potri.015G108700	AT5G61820		-14.6238	3.53262e-05	0.00103138		Potri.002G012800	AT1G20510	OPC-8:0 CoA ligase1	-103.083	0	0		Potri.001G414600
							Potri.001G449500	AT1G32900	UDP-Glycosyltransferase superfamily protein	-2.95697	1.99251e-05	0.00166896		Potri.006G105300	AT2G38470	WRKY DNA-binding protein 33	-9.15364	0	0		Potri.002G108300			-31.2959	6.8279e-09	2.82165e-08		Potri.014G077400	AT4G00770		-53.79	2.93504e-07	9.37592e-06		Potri.010G131300	AT3G21360	2-oxoglutarate (2OG) and Fe(II)-dependent oxygenase superfamily protein	-14.5924	1.47952e-16	1.77599e-14		Potri.004G211900	AT2G28315	Nucleotide/sugar transporter family protein	-102.616	4.41508e-30	3.08831e-29		Potri.003G060000
							Potri.004G041000	AT5G53750	CBS domain-containing protein	-2.93168	5.86962e-07	6.80616e-05		Potri.001G404500	AT3G15518		-9.08237	7.71632e-08	7.23682e-07		Potri.005G235600	AT1G19900	glyoxal oxidase-related protein	-31.2959	6.8279e-09	2.82129e-08		Potri.004G044700	AT2G34700	Pollen Ole e 1 allergen and extensin family protein	-53.4976	5.19465e-105	3.92128e-102		Potri.011G049000	AT1G18590	sulfotransferase 17	-14.5765	4.08251e-07	1.7321e-05		Potri.010G077000	AT5G43650	basic helix-loop-helix (bHLH) DNA-binding superfamily protein	-101.476	0	0		Potri.009G089800
							Potri.016G052200			-2.89317	3.43982e-05	0.00272714		Potri.006G250200	AT1G52360	Coatomer, beta\' subunit	-9.07328	9.29724e-90	6.14645e-88		Potri.009G060400	AT3G07970	Pectin lyase-like superfamily protein	-31.2094	1.10635e-272	1.01837e-270		Potri.006G094700	AT3G52970	cytochrome P450, family 76, subfamily G, polypeptide 1	-53.3853	0.00157344	0.0220484		Potri.016G117100	AT5G05600	2-oxoglutarate (2OG) and Fe(II)-dependent oxygenase superfamily protein	-14.5025	0.00027134	0.00646023		Potri.008G004700	AT5G55630	Outward rectifying potassium channel protein	-101.052	8.22504e-144	1.96205e-142		Potri.005G037800
							Potri.004G015900	AT4G21920		-2.88024	2.58178e-05	0.00211575		Potri.001G358600	AT1G30320	Remorin family protein	-9.03891	0	0		Potri.006G140900	AT2G05910	Protein of unknown function (DUF567)	-31.1915	4.56046e-226	3.40832e-224		Potri.015G071500	AT5G14920	Gibberellin-regulated family protein	-53.2396	0.000432382	0.00712917		Potri.002G208500	AT3G62950	Thioredoxin superfamily protein	-14.4959	4.52659e-07	1.89715e-05		Potri.007G112600	AT5G64330	Phototropic-responsive NPH3 family protein	-99.684	3.31834e-29	2.27481e-28		Potri.001G414300
							Potri.005G213500	AT3G51895	sulfate transporter 3;1	-2.84952	3.8358e-05	0.00299923		Potri.001G117600	AT3G60780	Protein of unknown function (DUF1442)	-9.00055	7.45986e-21	1.50257e-19		Potri.005G021500	AT5G27020		-30.2864	1.33173e-08	5.36728e-08		Potri.004G069300	AT1G65730	YELLOW STRIPE like 7	-52.7262	0.00298208	0.0383092		Potri.005G141300	AT5G67210	Protein of unknown function (DUF579)	-14.4466	3.53262e-05	0.00103138		Potri.010G231500	AT2G36690	2-oxoglutarate (2OG) and Fe(II)-dependent oxygenase superfamily protein	-98.7067	6.49886e-29	4.42661e-28		Potri.006G058000
							Potri.019G011000	AT1G73260	kunitz trypsin inhibitor 1	-2.83628	2.98594e-07	3.59695e-05		Potri.003G121400	AT4G23030	MATE efflux family protein	-8.96567	1.72452e-99	1.28457e-97		Potri.015G120900	AT1G58440	FAD/NAD(P)-binding oxidoreductase family protein	-29.2768	6.77028e-23	5.85793e-22		Potri.002G206400	AT2G47750	putative indole-3-acetic acid-amido synthetase GH3.9	-52.3146	0.000117157	0.00223648		Potri.005G246500	AT4G38470	ACT-like protein tyrosine kinase family protein	-14.3381	1.20294e-07	5.51832e-06		Potri.004G026400	AT4G23180	cysteine-rich RLK (RECEPTOR-like protein kinase) 10	-98.7067	8.15016e-57	9.14833e-56		Potri.012G127900
							Potri.001G400200			-2.80376	2.0089e-08	2.93928e-06		Potri.001G027000	AT3G57040	response regulator 9	-8.87781	1.49824e-39	5.04007e-38		Potri.015G121200	AT4G37760	squalene epoxidase 3	-29.2768	2.59506e-08	1.02224e-07		Potri.006G121900	AT1G08080	alpha carbonic anhydrase 7	-51.7622	0.00298208	0.0383092		Potri.011G096900	AT2G31085	CLAVATA3/ESR-RELATED 6	-14.3094	0.000397703	0.00906169		Potri.002G168700	AT4G23810	WRKY family transcription factor	-97.678	0	0		Potri.008G165600
							Potri.008G141000	AT2G37870	Bifunctional inhibitor/lipid-transfer protein/seed storage 2S albumin superfamily protein	-2.79477	3.53663e-41	2.74016e-38		Potri.005G223200	AT3G23240	ethylene response factor 1	-8.8369	5.84716e-06	4.40109e-05		Potri.003G176800	AT5G13930	Chalcone and stilbene synthase family protein	-29.2768	7.52818e-88	2.12939e-86		Potri.015G081500	AT1G12940	nitrate transporter2.5	-51.4782	7.02957e-13	4.19407e-11		Potri.002G069400	AT3G43660	Vacuolar iron transporter (VIT) family protein	-14.3008	0.000513022	0.0113296		Potri.T116000	AT3G48290	cytochrome P450, family 71, subfamily A, polypeptide 24	-96.7521	7.83852e-192	2.44477e-190		Potri.002G023900
							Potri.001G225800	AT3G12490	cystatin B	-2.7882	4.45055e-05	0.00337915		Potri.006G202600	AT3G52450	plant U-box 22	-8.63627	0	0		Potri.019G088900	AT5G09360	laccase 14	-28.6999	1.1713e-50	2.00141e-49		Potri.001G176100	AT1G52800	2-oxoglutarate (2OG) and Fe(II)-dependent oxygenase superfamily protein	-51.1453	5.15771e-17	4.20414e-15		Potri.013G121400	AT4G35160	O-methyltransferase family protein	-14.2865	0.000513022	0.0113296		Potri.001G414000	AT4G27290	S-locus lectin protein kinase family protein	-95.7749	4.87914e-28	3.24754e-27		Potri.010G183900
							Potri.015G099200	AT5G13080	WRKY DNA-binding protein 75	-2.76798	1.43038e-13	3.41e-11		Potri.T127200	AT3G26300	cytochrome P450, family 71, subfamily B, polypeptide 34	-8.55636	6.77968e-12	8.68702e-11		Potri.018G025500	AT5G25320	ACT-like superfamily protein	-28.1711	5.26918e-146	2.50286e-144		Potri.016G034100	AT3G52870	IQ calmodulin-binding motif family protein	-50.8247	0.000117157	0.00223648		Potri.016G034100	AT3G52870	IQ calmodulin-binding motif family protein	-14.0992	0.0018141	0.0334034		Potri.012G091700	AT4G24790	AAA-type ATPase family protein	-94.7976	9.55198e-28	6.31442e-27		Potri.004G155900
							Potri.018G130300	AT1G80130	Tetratricopeptide repeat (TPR)-like superfamily protein	-2.76013	1.29606e-05	0.00113292		Potri.007G013700			-8.55636	6.77968e-12	8.69046e-11		Potri.019G118200	AT4G21440	MYB-like 102	-27.5942	1.8728e-21	1.5391e-20		Potri.001G235300	AT4G01470	tonoplast intrinsic protein 1;3	-50.6559	5.40132e-79	3.02509e-76		Potri.003G145000	AT4G00910	Aluminium activated malate transporter family protein	-14.0121	1.20294e-07	5.51832e-06		Potri.009G155000	AT1G16130	wall associated kinase-like 2	-94.3089	3.44284e-54	3.73233e-53		Potri.011G050100
							Potri.008G149200	AT1G54870	NAD(P)-binding Rossmann-fold superfamily protein	-2.75902	1.39475e-21	5.28317e-19		Potri.014G141400	AT5G45710	winged-helix DNA-binding transcription factor family protein	-8.50348	0	0		Potri.005G235500	AT1G19900	glyoxal oxidase-related protein	-27.4872	1.35028e-148	6.48953e-147		Potri.001G153100	AT4G16820	alpha/beta-Hydrolases superfamily protein	-47.9758	1.49668e-07	4.97803e-06		Potri.001G176100	AT1G52800	2-oxoglutarate (2OG) and Fe(II)-dependent oxygenase superfamily protein	-13.9101	1.94554e-18	2.85217e-16		Potri.019G120300	AT4G21380	receptor kinase 3	-94.2391	1.39384e-186	4.20794e-185		Potri.002G245100
							Potri.001G388900			-2.75576	8.02792e-13	1.84919e-10		Potri.007G115500	AT4G37370	cytochrome P450, family 81, subfamily D, polypeptide 8	-8.4722	4.317e-105	3.43744e-103		Potri.009G158100	AT3G43720	Bifunctional inhibitor/lipid-transfer protein/seed storage 2S albumin superfamily protein	-27.2577	1.78278e-14	1.07637e-13		Potri.002G072600	AT1G21460	Nodulin MtN3 family protein	-47.9105	0.000117157	0.00223648		Potri.002G120700	AT4G24220	NAD(P)-binding Rossmann-fold superfamily protein	-13.729	0.000397703	0.00906169		Potri.016G034100	AT3G52870	IQ calmodulin-binding motif family protein	-94.0157	2.62148e-133	5.85121e-132		Potri.004G197500
							Potri.002G224100	AT1G05010	ethylene-forming enzyme	-2.73729	8.36126e-05	0.00588934		Potri.T095900	AT2G26560	phospholipase A 2A	-8.27043	1.07822e-38	3.56773e-37		Potri.006G191700	AT5G19630	alpha/beta-Hydrolases superfamily protein	-27.2577	9.82436e-08	3.6898e-07		Potri.001G074100	AT1G30840	purine permease 4	-46.8761	1.68596e-10	7.93267e-09		Potri.001G025200	AT1G33720	cytochrome P450, family 76, subfamily C, polypeptide 6	-13.5292	6.39153e-37	2.22419e-34		Potri.005G056700	AT5G60900	receptor-like protein kinase 1	-93.3316	1.31879e-53	1.41387e-52		Potri.003G005200
							Potri.014G108800	AT4G01575	serine protease inhibitor, Kazal-type family protein	-2.69747	1.70801e-13	4.04359e-11		Potri.006G223700	AT5G51160	Ankyrin repeat family protein	-8.24777	1.9369e-08	1.92724e-07		Potri.001G142800	AT4G17800	Predicted AT-hook DNA-binding family protein	-27.2577	9.82436e-08	3.69022e-07		Potri.006G272600	AT2G15480	UDP-glucosyl transferase 73B5	-46.8111	0.000432382	0.00712917		Potri.010G153800	AT4G15230	pleiotropic drug resistance 2	-13.5157	3.53262e-05	0.00103138		Potri.003G080600	AT4G17490	ethylene responsive element binding factor 6	-92.1914	7.83896e-79	1.13196e-77		Potri.005G061600
							Potri.009G163700	AT2G27500	Glycosyl hydrolase superfamily protein	-2.6938	3.56777e-06	0.000352547		Potri.003G165000	AT5G13220	jasmonate-zim-domain protein 10	-8.18773	1.17699e-171	1.51593e-169		Potri.005G032600	AT1G55020	lipoxygenase 1	-27.1315	3.96068e-54	7.21402e-53		Potri.001G087700			-46.7572	4.29801e-11	2.15359e-09		Potri.001G301800	AT4G34160	CYCLIN D3;1	-13.3804	0.00129916	0.0250462		Potri.001G011500	AT5G06720	peroxidase 2	-90.3299	2.02572e-178	5.81724e-177		Potri.019G010800
							Potri.008G159500	AT3G55760		-2.6897	3.54546e-14	8.82251e-12		Potri.014G134600	AT2G47890	B-box type zinc finger protein with CCT domain	-8.18232	8.56492e-10	9.45974e-09		Potri.013G148600	AT4G21440	MYB-like 102	-26.5847	1.36628e-20	1.08454e-19		Potri.010G140200	AT1G69080	Adenine nucleotide alpha hydrolases-like superfamily protein	-46.0529	0.000826453	0.012499		Potri.010G139600	AT2G26710	Cytochrome P450 superfamily protein	-13.337	1.03084e-05	0.000338867		Potri.009G048300	AT3G07600	Heavy metal transport/detoxification superfamily protein	-89.9111	1.44825e-51	1.50328e-50		Potri.009G112000
							Potri.016G083500	AT5G02790	Glutathione S-transferase family protein	-2.68195	7.22171e-12	1.5582e-09		Potri.002G077300	AT1G21550	Calcium-binding EF-hand family protein	-8.18232	8.56492e-10	9.46298e-09		Potri.010G209400	AT2G37430	C2H2 and C2HC zinc fingers superfamily protein	-26.5547	0	0		Potri.017G081000	AT4G14960	Tubulin/FtsZ family protein	-45.1493	3.53592e-13	2.19645e-11		Potri.006G131000	AT2G37090	Nucleotide-diphospho-sugar transferases superfamily protein	-13.2208	0.000966607	0.0195197		Potri.015G071500	AT5G14920	Gibberellin-regulated family protein	-89.9111	2.7427e-26	1.74789e-25		Potri.007G002100
							Potri.005G190100	AT1G76930	extensin 4	-2.65966	0.000427255	0.0250267		Potri.001G099700	AT1G63930	from the Czech \'roh\' meaning \'corner\'	-8.17764	7.26738e-100	5.48925e-98		Potri.014G113500	AT3G62150	P-glycoprotein 21	-26.5426	0	0		Potri.011G053600	AT2G33790	arabinogalactan protein 30	-44.5486	0.000225421	0.00398754		Potri.011G153500	AT5G17540	HXXXD-type acyl-transferase family protein	-13.2125	2.03889e-14	2.02426e-12		Potri.013G002200	AT1G11910	aspartic proteinase A1	-87.9565	2.12032e-50	2.15743e-49		Potri.013G060800
							Potri.003G111400	AT4G12520	Bifunctional inhibitor/lipid-transfer protein/seed storage 2S albumin superfamily protein	-2.65733	9.25363e-39	6.71203e-36		Potri.016G068600	AT3G11820	syntaxin of plants 121	-8.14105	0	0		Potri.004G007000	AT1G11925	Stigma-specific Stig1 family protein	-26.4222	0	0		Potri.002G025300	AT4G31500	cytochrome P450, family 83, subfamily B, polypeptide 1	-44.5401	8.51506e-11	4.13534e-09		Potri.019G101900	AT4G28250	expansin B3	-13.0643	0.0018141	0.0334034		Potri.006G148800	AT5G56960	basic helix-loop-helix (bHLH) DNA-binding family protein	-87.6307	9.42124e-75	1.30336e-73		Potri.007G026800
							Potri.018G075200	AT3G24500	multiprotein bridging factor 1C	-2.64481	0.000151982	0.0100802		Potri.012G031700	AT5G24110	WRKY DNA-binding protein 30	-8.11218	7.0198e-60	3.3373e-58		Potri.006G260600			-26.2482	6.7074e-14	3.92248e-13		Potri.008G065000	AT2G39980	HXXXD-type acyl-transferase family protein	-44.372	1.61908e-05	0.000379103		Potri.004G089700	AT5G37730		-12.952	1.03084e-05	0.000338867		Potri.004G064500	AT1G29670	GDSL-like Lipase/Acylhydrolase superfamily protein	-87.4679	4.14692e-50	4.20134e-49		Potri.005G117000
							Potri.010G075200	AT5G43580	Serine protease inhibitor, potato inhibitor I-type family protein	-2.63021	1.81734e-16	5.34096e-14		Potri.009G012200	AT5G60490	FASCICLIN-like arabinogalactan-protein 12	-8.07322	7.8696e-14	1.13982e-12		Potri.009G128800	AT4G34850	Chalcone and stilbene synthase family protein	-25.4653	8.0031e-301	8.33166e-299		Potri.001G043600	AT5G15350	early nodulin-like protein 17	-43.8967	8.33379e-06	0.000207741		Potri.010G003000	AT2G47000	ATP binding cassette subfamily B4	-12.936	1.59147e-06	6.02501e-05		Potri.007G113000	AT4G24570	dicarboxylate carrier 2	-87.2825	0	0		Potri.014G102700
							Potri.019G006900	AT1G73260	kunitz trypsin inhibitor 1	-2.57887	7.15532e-11	1.38598e-08		Potri.005G109200	AT4G35100	plasma membrane intrinsic protein 3	-8.01279	0	0		Potri.012G135200	AT5G51950	Glucose-methanol-choline (GMC) oxidoreductase family protein	-25.2386	3.70278e-07	1.31849e-06		Potri.001G470800	AT5G56120		-43.8893	0.000432382	0.00712917		Potri.014G102700	AT2G46660	cytochrome P450, family 78, subfamily A, polypeptide 6	-12.8705	2.93849e-12	2.38759e-10		Potri.007G142100	AT2G43850	Integrin-linked protein kinase family	-86.8876	0	0		Potri.011G050300
							Potri.008G174100	AT3G23920	beta-amylase 1	-2.55791	0.000764688	0.0414451		Potri.002G241700	AT3G07090	PPPDE putative thiol peptidase family protein	-7.89643	0	0		Potri.014G022200	AT2G23270		-25.2386	3.70278e-07	1.31835e-06		Potri.001G061600	AT5G21090	Leucine-rich repeat (LRR) family protein	-43.8418	1.10657e-24	1.38717e-22		Potri.009G031800	AT2G39700	expansin A4	-12.8624	1.9112e-05	0.000593714		Potri.004G199900	AT2G47140	NAD(P)-binding Rossmann-fold superfamily protein	-85.0246	7.85346e-25	4.81684e-24		Potri.010G141600
							Potri.018G100500	AT2G23910	NAD(P)-binding Rossmann-fold superfamily protein	-2.55769	0.000151982	0.0100802		Potri.003G148200	AT2G30070	potassium transporter 1	-7.89323	0	0		Potri.008G088900	AT1G69500	cytochrome P450, family 704, subfamily B, polypeptide 1	-25.1265	1.33726e-55	2.50285e-54		Potri.006G206900	AT2G47140	NAD(P)-binding Rossmann-fold superfamily protein	-43.7288	0.00157344	0.0220484		Potri.013G122400	AT4G35160	O-methyltransferase family protein	-12.6414	3.53262e-05	0.00103138		Potri.004G020500	AT5G54770	thiazole biosynthetic enzyme, chloroplast (ARA6) (THI1) (THI4)	-84.7427	0	0		Potri.001G106100
							Potri.002G112100	AT5G49630	amino acid permease 6	-2.5485	8.87892e-05	0.00624105		Potri.010G235400	AT2G38790		-7.85502	1.41473e-06	1.15261e-05		Potri.007G110600	AT5G09800	ARM repeat superfamily protein	-24.8256	5.74898e-132	2.46488e-130		Potri.T146400	AT1G06840	Leucine-rich repeat protein kinase family protein	-43.1925	2.57364e-09	1.06011e-07		Potri.T010500	AT5G36930	Disease resistance protein (TIR-NBS-LRR class) family	-12.4348	7.49399e-07	3.03023e-05		Potri.015G093100	AT5G14210	Leucine-rich repeat protein kinase family protein	-84.3731	7.69498e-72	1.03374e-70		Potri.002G161600
							Potri.010G006800	AT3G16770	ethylene-responsive element binding protein	-2.53373	1.38991e-56	1.69226e-53		Potri.001G462700	AT5G44400	FAD-binding Berberine family protein	-7.85502	5.17614e-16	8.45122e-15		Potri.009G069200	AT5G12180	calcium-dependent protein kinase 17	-24.7339	4.8708e-13	2.72098e-12		Potri.014G095100	AT5G41761		-42.7477	1.61908e-05	0.000379103		Potri.001G054800	AT1G74110	cytochrome P450, family 78, subfamily A, polypeptide 10	-12.3763	1.20294e-07	5.51832e-06		Potri.006G074400	AT3G28345	ABC transporter family protein	-83.5587	1.41819e-187	4.30906e-186		Potri.016G112100
							Potri.001G268600	AT4G37980	elicitor-activated gene 3-1	-2.51463	9.2406e-05	0.00646861		Potri.014G034000	AT2G26560	phospholipase A 2A	-7.85502	5.15922e-24	1.16309e-22		Potri.006G188600	AT3G42640	H(+)-ATPase 8	-24.7339	2.14418e-131	9.13309e-130		Potri.018G018200	AT2G25060	early nodulin-like protein 14	-42.5214	1.49668e-07	4.97803e-06		Potri.018G043900	AT5G11590	Integrase-type DNA-binding superfamily protein	-12.3436	0.000720677	0.01526		Potri.010G093400	AT1G69780	Homeobox-leucine zipper protein family	-83.07	3.00224e-24	1.81173e-23		Potri.010G051300
							Potri.014G171800	AT5G48300	ADP glucose pyrophosphorylase 1	-2.5129	1.80567e-10	3.38226e-08		Potri.004G142900	AT1G19190	alpha/beta-Hydrolases superfamily protein	-7.85502	2.70116e-09	2.87247e-08		Potri.010G064000	AT4G13480	myb domain protein 79	-24.7339	5.77272e-25	5.3898e-24		Potri.006G122000	AT3G53190	Pectin lyase-like superfamily protein	-42.4858	5.74842e-07	1.75557e-05		Potri.019G069300	AT1G71380	cellulase 3	-12.2828	2.93849e-12	2.38759e-10		Potri.008G181000	AT1G67710	response regulator 11	-83.07	3.00224e-24	1.8114e-23		Potri.005G228800
							Potri.011G071100	AT5G09360	laccase 14	-2.48349	0.000643924	0.0354637		Potri.012G105700	AT2G47140	NAD(P)-binding Rossmann-fold superfamily protein	-7.79838	1.18768e-69	6.34632e-68		Potri.011G157100	AT1G30650	WRKY DNA-binding protein 14	-24.7339	4.8708e-13	2.72145e-12		Potri.002G127000	AT5G42380	calmodulin like 37	-42.3082	2.39078e-12	1.35649e-10		Potri.012G062200	AT5G15630	COBRA-like extracellular glycosyl-phosphatidyl inositol-anchored protein family	-12.2042	1.12831e-10	7.75877e-09		Potri.015G026500	AT4G18550	alpha/beta-Hydrolases superfamily protein	-83.07	1.12338e-70	1.49152e-69		Potri.010G127400
							Potri.012G014000	AT5G53420	CCT motif family protein	-2.47973	2.98037e-08	4.21592e-06		Potri.005G232300	AT1G75450	cytokinin oxidase 5	-7.77584	2.22096e-82	1.36241e-80		Potri.007G109200	AT4G33467		-24.3733	4.7938e-42	6.9394e-41		Potri.017G141800	AT1G02260	Divalent ion symporter	-42.2998	0.00157344	0.0220484		Potri.T072900	AT3G25830	terpene synthase-like sequence-1,8-cineole	-12.1299	0.000720677	0.01526		Potri.016G086400	AT2G37090	Nucleotide-diphospho-sugar transferases superfamily protein	-83.07	3.00224e-24	1.81206e-23		Potri.009G139800
							Potri.006G037900			-2.46632	0.000322335	0.0194836		Potri.001G230900	AT2G31945		-7.7732	4.21194e-17	7.2466e-16		Potri.016G037700	AT2G41290	strictosidine synthase-like 2	-24.3733	4.7938e-42	6.93632e-41		Potri.004G032200	AT4G05150	Octicosapeptide/Phox/Bem1p family protein	-42.1818	1.97905e-21	2.08877e-19		Potri.005G081100			-12.097	4.31258e-10	2.77706e-08		Potri.001G237200	AT3G46440	UDP-XYL synthase 5	-82.0927	1.12e-92	1.85729e-91		Potri.002G124500
							Potri.010G202500	AT2G39700	expansin A4	-2.45734	0.000322335	0.0194836		Potri.008G141100	AT2G02010	glutamate decarboxylase 4	-7.69138	4.7822e-09	4.99997e-08		Potri.009G140300	AT1G77280	Protein kinase protein with adenine nucleotide alpha hydrolases-like domain	-24.2291	7.17504e-07	2.48801e-06		Potri.009G114400	AT1G49310		-41.8196	1.75279e-18	1.56463e-16		Potri.006G117200	AT2G36570	Leucine-rich repeat protein kinase family protein	-12.0809	1.9112e-05	0.000593714		Potri.016G088700	AT5G03170	FASCICLIN-like arabinogalactan-protein 11	-82.0927	5.86888e-24	3.51589e-23		Potri.010G069700
							Potri.002G072100	AT1G77120	alcohol dehydrogenase 1	-2.44073	1.77854e-31	9.93973e-29		Potri.002G082400	AT1G44350	IAA-leucine resistant (ILR)-like gene 6	-7.68964	0	0		Potri.012G031700	AT5G24110	WRKY DNA-binding protein 30	-24.2291	9.41892e-13	5.1739e-12		Potri.014G134200	AT3G62950	Thioredoxin superfamily protein	-41.799	2.62566e-31	4.4913e-29		Potri.014G050500	AT1G34050	Ankyrin repeat family protein	-12.0268	1.49404e-31	4.28928e-29		Potri.010G132300	AT1G68740	EXS (ERD1/XPR1/SYG1) family protein	-81.1154	2.52628e-46	2.41473e-45		Potri.019G093300
							Potri.003G087000	AT4G17030	expansin-like B1	-2.41912	3.61565e-08	5.07248e-06		Potri.001G042400	AT5G67080	mitogen-activated protein kinase kinase kinase 19	-7.64869	7.57436e-177	1.01603e-174		Potri.004G126000	AT3G16520	UDP-glucosyl transferase 88A1	-24.2291	7.17504e-07	2.48775e-06		Potri.009G027200	AT4G01470	tonoplast intrinsic protein 1;3	-41.4153	8.33194e-28	1.20549e-25		Potri.001G375700	AT3G15050	IQ-domain 10	-11.9352	1.37208e-06	5.27563e-05		Potri.003G195500	AT3G54400	Eukaryotic aspartyl protease family protein	-81.1154	1.14712e-23	6.81878e-23		Potri.002G101300
							Potri.014G019500	AT4G24220	NAD(P)-binding Rossmann-fold superfamily protein	-2.39258	1.70231e-23	7.07726e-21		Potri.002G070600	AT1G21326	VQ motif-containing protein	-7.60955	1.69768e-11	2.11984e-10		Potri.018G083600	AT3G06880	Transducin/WD40 repeat-like superfamily protein	-24.2291	2.15456e-24	1.97431e-23		Potri.019G101900	AT4G28250	expansin B3	-40.873	2.19578e-06	6.05609e-05		Potri.014G158400	AT2G05790	O-Glycosyl hydrolases family 17 protein	-11.8915	3.75899e-10	2.44803e-08		Potri.006G239700	AT2G25810	tonoplast intrinsic protein 4;1	-79.6495	1.88446e-45	1.77601e-44		Potri.004G059600
							Potri.004G182000	AT3G12500	basic chitinase	-2.38672	1.39469e-16	4.13446e-14		Potri.005G223100	AT3G23230	Integrase-type DNA-binding superfamily protein	-7.60955	1.30949e-16	2.19799e-15		Potri.014G179400	AT1G32450	nitrate transporter 1.5	-24.0306	0	0		Potri.009G061100	AT3G08040	MATE efflux family protein	-40.8673	0.000117157	0.00223648		Potri.001G028200	AT3G54400	Eukaryotic aspartyl protease family protein	-11.5617	2.37736e-28	5.76777e-26		Potri.010G150500	AT3G17210	heat stable protein 1	-79.0837	0	0		Potri.003G162000
							Potri.004G123600	AT3G29320	Glycosyl transferase, family 35	-2.38606	1.04258e-15	2.93741e-13		Potri.016G134100			-7.57449	1.62518e-80	9.78375e-79		Potri.019G088500	AT5G09360	laccase 14	-24.0047	9.64368e-53	1.70597e-51		Potri.016G060900	AT1G58170	Disease resistance-responsive (dirigent-like protein) family protein	-39.5345	0.000432382	0.00712917		Potri.009G092900	AT2G14960	Auxin-responsive GH3 family protein	-11.4625	0.000119465	0.00308292		Potri.002G030500	AT1G75450	cytokinin oxidase 5	-78.4767	5.33504e-219	1.91174e-217		Potri.001G010000
							Potri.001G380000	AT3G62730		-2.38245	2.26535e-08	3.2863e-06		Potri.001G092900	AT4G11070	WRKY family transcription factor	-7.53614	0	0		Potri.015G031900	AT1G73480	alpha/beta-Hydrolases superfamily protein	-23.8926	1.70453e-86	4.76348e-85		Potri.005G181000	AT1G15960	NRAMP metal ion transporter 6	-39.3463	0.00298208	0.0383092		Potri.008G012400	AT5G06390	FASCICLIN-like arabinogalactan protein 17 precursor	-11.3963	0.00129916	0.0250462		Potri.001G375700	AT3G15050	IQ-domain 10	-78.1836	1.40479e-44	1.30419e-43		Potri.008G218700
							Potri.006G141700	AT3G45310	Cysteine proteinases superfamily protein	-2.37566	3.26576e-78	6.18517e-75		Potri.013G151500	AT5G60490	FASCICLIN-like arabinogalactan-protein 12	-7.52773	5.9725e-05	0.000380751		Potri.001G412400	AT4G21380	receptor kinase 3	-23.7243	1.82002e-12	9.80739e-12		Potri.001G191000	AT4G25150	HAD superfamily, subfamily IIIB acid phosphatase	-39.2901	5.08483e-24	6.04677e-22		Potri.016G125400	AT2G38310	PYR1-like 4	-11.219	1.8709e-18	2.75446e-16		Potri.017G097500	AT3G51550	Malectin/receptor-like protein kinase family protein	-78.1836	1.40479e-44	1.30455e-43		Potri.T054100
							Potri.002G054900	AT1G03220	Eukaryotic aspartyl protease family protein	-2.37208	1.93994e-08	2.86297e-06		Potri.002G074200	AT1G31130		-7.52773	8.4483e-09	8.66487e-08		Potri.010G089800	AT5G26340	Major facilitator superfamily protein	-23.6895	0	0		Potri.018G094900	AT4G25810	xyloglucan endotransglycosylase 6	-39.0765	4.65434e-12	2.56943e-10		Potri.005G176100	AT4G08290	nodulin MtN21 /EamA-like transporter family protein	-11.1974	4.08251e-07	1.7321e-05		Potri.T000600	AT2G38290	ammonium transporter 2	-77.2063	1.67191e-22	9.62422e-22		Potri.015G145500
							Potri.010G089800	AT5G26340	Major facilitator superfamily protein	-2.34134	1.77212e-15	4.83306e-13		Potri.T079500	AT4G39830	Cupredoxin superfamily protein	-7.52773	8.4483e-09	8.66762e-08		Potri.001G309900	AT1G17860	Kunitz family trypsin and protease inhibitor protein	-23.4439	2.57216e-51	4.444e-50		Potri.009G087200	AT1G10200	GATA type zinc finger transcription factor family protein	-39.0593	7.62307e-08	2.62342e-06		Potri.001G032500	AT5G07050	nodulin MtN21 /EamA-like transporter family protein	-11.1603	1.43799e-135	2.91413e-132		Potri.001G398200	AT3G15270	squamosa promoter binding protein-like 5	-77.2063	1.67191e-22	9.62254e-22		Potri.018G076400
							Potri.006G222800	AT2G01490	phytanoyl-CoA dioxygenase (PhyH) family protein	-2.32311	4.67987e-16	1.34068e-13		Potri.013G090400	AT2G40740	WRKY DNA-binding protein 55	-7.52773	4.03406e-20	7.91342e-19		Potri.012G145500	AT5G36970	NDR1/HIN1-like 25	-23.2195	2.88848e-34	3.51986e-33		Potri.019G028800	AT4G13440	Calcium-binding EF-hand family protein	-38.6927	0.000432382	0.00712917		Potri.008G084800	AT3G19820	cell elongation protein / DWARF1 / DIMINUTO (DIM)	-11.0371	5.50606e-08	2.69063e-06		Potri.018G102000	AT2G23970	Class I glutamine amidotransferase-like superfamily protein	-76.229	2.04356e-43	1.86414e-42		Potri.013G128400
							Potri.002G032000	AT1G75388	conserved peptide upstream open reading frame 5	-2.31983	8.53916e-12	1.80813e-09		Potri.004G130200	AT1G27100	Actin cross-linking protein	-7.51409	1.07163e-90	7.20241e-89		Potri.014G113400	AT3G62150	P-glycoprotein 21	-23.2195	1.38844e-06	4.67765e-06		Potri.006G239500	AT2G20030	RING/U-box superfamily protein	-38.4734	0.00157344	0.0220484		Potri.002G257900	AT5G44030	cellulose synthase A4	-10.976	6.8431e-10	4.2942e-08		Potri.T035400	AT1G02930	glutathione S-transferase 6	-76.1715	0	0		Potri.007G122100
							Potri.012G078000	AT3G48030	hypoxia-responsive family protein / zinc finger (C3HC4-type RING finger) family protein	-2.31606	0.000454292	0.0263837		Potri.016G141900			-7.43422	6.6428e-10	7.42304e-09		Potri.009G152900	AT2G28380	dsRNA-binding protein 2	-23.2195	1.38844e-06	4.67669e-06		Potri.008G168700	AT3G25400		-38.4543	1.61908e-05	0.000379103		Potri.002G130700	AT5G42650	allene oxide synthase	-10.9075	2.85866e-11	2.12249e-09		Potri.018G014600	AT5G10770	Eukaryotic aspartyl protease family protein	-75.889	0	0		Potri.001G278300
							Potri.009G097300	AT4G35220	Cyclase family protein	-2.28467	3.41742e-07	4.07355e-05		Potri.013G012600	AT1G09155	phloem protein 2-B15	-7.43043	1.26839e-46	4.82973e-45		Potri.009G095600			-23.2195	1.38844e-06	4.67717e-06		Potri.019G069300	AT1G71380	cellulase 3	-37.3342	1.11149e-28	1.69278e-26		Potri.009G142300	AT3G12500	basic chitinase	-10.8606	3.75899e-10	2.44803e-08		Potri.015G074600	AT5G13700	polyamine oxidase 1	-75.5774	5.48306e-64	6.67011e-63		Potri.003G066300
							Potri.016G102100	AT2G37770	NAD(P)-linked oxidoreductase superfamily protein	-2.25067	1.28506e-06	0.000138199		Potri.005G189300	AT1G21326	VQ motif-containing protein	-7.39681	1.24435e-19	2.38032e-18		Potri.011G158100	AT5G44390	FAD-binding Berberine family protein	-22.7131	0	0		Potri.001G266900	AT3G08040	MATE efflux family protein	-37.0102	3.13902e-05	0.000685962		Potri.006G089700	AT5G06060	NAD(P)-binding Rossmann-fold superfamily protein	-10.8415	2.85866e-11	2.12249e-09		Potri.010G121100	AT1G25390	Protein kinase superfamily protein	-75.4688	0	0		Potri.T054000
							Potri.012G111000	AT5G07330		-2.22939	3.60381e-12	7.92629e-10		Potri.016G128300	AT2G38470	WRKY DNA-binding protein 33	-7.38899	0	0		Potri.010G123700	AT1G68450	VQ motif-containing protein	-22.6759	1.08138e-70	2.51871e-69		Potri.009G108900	AT1G49470	Family of unknown function (DUF716)	-36.8711	1.1362e-19	1.09289e-17		Potri.002G206400	AT2G47750	putative indole-3-acetic acid-amido synthetase GH3.9	-10.7822	0.00129916	0.0250462		Potri.018G089100	AT5G45670	GDSL-like Lipase/Acylhydrolase superfamily protein	-75.2517	7.7906e-43	7.03844e-42		Potri.003G082300
							Potri.012G140800	AT5G23750	Remorin family protein	-2.21447	6.8285e-17	2.09721e-14		Potri.003G144000	AT4G24040	trehalase 1	-7.36408	4.44022e-06	3.39587e-05		Potri.001G307500	AT5G05320	FAD/NAD(P)-binding oxidoreductase family protein	-22.3935	1.66422e-174	9.44749e-173		Potri.016G140100	AT1G06840	Leucine-rich repeat protein kinase family protein	-36.2726	6.59654e-10	2.90683e-08		Potri.009G061100	AT3G08040	MATE efflux family protein	-10.7426	8.2786e-06	0.000276363		Potri.004G027400	AT1G11330	S-locus lectin protein kinase family protein	-74.4698	3.35336e-104	6.10437e-103		Potri.001G074700
							Potri.006G065700	AT5G20250	Raffinose synthase family protein	-2.21373	4.91948e-06	0.000468464		Potri.003G159800	AT5G47910	respiratory burst oxidase homologue D	-7.32999	4.57646e-173	5.91791e-171		Potri.002G018200	AT1G20180	Protein of unknown function (DUF677)	-22.21	2.68278e-06	8.78047e-06		Potri.010G243500	AT5G06490	RING/U-box superfamily protein	-35.9884	7.62307e-08	2.62342e-06		Potri.006G218200	AT1G19210	Integrase-type DNA-binding superfamily protein	-10.7238	3.02441e-08	1.53679e-06		Potri.005G232600	AT4G36360	beta-galactosidase 3	-74.2744	1.24522e-21	6.99576e-21		Potri.013G002200
							Potri.002G050800	AT3G22550	Protein of unknown function (DUF581)	-2.2079	3.89552e-20	1.36909e-17		Potri.009G081800	AT1G09970	Leucine-rich receptor-like protein kinase family protein	-7.31797	1.61495e-216	2.67733e-214		Potri.016G037800	AT2G41290	strictosidine synthase-like 2	-22.21	1.30678e-11	6.6471e-11		Potri.009G101900	AT4G34410	redox responsive transcription factor 1	-35.9166	4.06237e-21	4.2108e-19		Potri.014G077400	AT4G00770		-10.7192	3.53262e-05	0.00103138		Potri.018G043100	AT3G63520	carotenoid cleavage dioxygenase 1	-73.6228	3.03322e-62	3.60476e-61		Potri.016G015500
							Potri.002G153500	AT5G19790	related to AP2 11	-2.20512	0.000372334	0.022191		Potri.004G209300	AT5G06740	Concanavalin A-like lectin protein kinase family protein	-7.28316	5.67298e-109	4.65472e-107		Potri.001G460300	AT3G25690	Hydroxyproline-rich glycoprotein family protein	-22.21	2.68278e-06	8.77871e-06		Potri.001G085900	AT4G00910	Aluminium activated malate transporter family protein	-35.643	0.000117157	0.00223648		Potri.013G127900	AT5G16250		-10.6352	0.00232852	0.0412867		Potri.004G216500	AT2G36830	gamma tonoplast intrinsic protein	-72.3198	4.7452e-21	2.61553e-20		Potri.012G022300
							Potri.018G101600	AT2G18660	plant natriuretic peptide A	-2.2016	3.03985e-23	1.24857e-20		Potri.009G090600	AT2G14860	Peroxisomal membrane 22 kDa (Mpv17/PMP22) family protein	-7.27745	1.11433e-41	3.89871e-40		Potri.009G148000	AT1G07400	HSP20-like chaperones superfamily protein	-22.21	1.30678e-11	6.64813e-11		Potri.015G010500			-35.4731	4.28147e-06	0.000113143		Potri.011G049100	AT1G18590	sulfotransferase 17	-10.6119	1.11208e-13	1.04109e-11		Potri.009G012200	AT5G60490	FASCICLIN-like arabinogalactan-protein 12	-72.3198	4.7452e-21	2.61597e-20		Potri.001G459200
							Potri.006G177900	AT2G23810	tetraspanin8	-2.19953	1.39745e-14	3.63667e-12		Potri.002G079500	AT1G77380	amino acid permease 3	-7.23019	2.70716e-14	4.03304e-13		Potri.002G073900	AT1G31130		-22.21	2.68278e-06	8.77783e-06		Potri.017G141900	AT1G02260	Divalent ion symporter	-35.1649	0.000117157	0.00223648		Potri.003G009000	AT1G15380	Lactoylglutathione lyase / glyoxalase I family protein	-10.5282	8.67135e-05	0.00230863		Potri.T115400	AT3G48290	cytochrome P450, family 71, subfamily A, polypeptide 24	-71.7334	3.89282e-100	6.8923e-99		Potri.009G157600
							Potri.005G139100	AT5G67070	ralf-like 34	-2.19127	0.000210962	0.0133184		Potri.002G113000	AT1G10040	alpha/beta-Hydrolases superfamily protein	-7.22662	9.96656e-31	2.72358e-29		Potri.001G338500	AT5G55850	RPM1-interacting protein 4 (RIN4) family protein	-22.21	2.68278e-06	8.77959e-06		Potri.006G104100	AT2G38310	PYR1-like 4	-34.9579	1.79417e-09	7.53335e-08		Potri.017G141600	AT1G02260	Divalent ion symporter	-10.5144	1.37208e-06	5.27563e-05		Potri.001G191400	AT3G16370	GDSL-like Lipase/Acylhydrolase superfamily protein	-71.4511	1.91168e-178	5.49454e-177		Potri.011G047700
							Potri.006G017700	AT5G41761		-2.19028	1.35707e-07	1.71984e-05		Potri.004G181900	AT2G17040	NAC domain containing protein 36	-7.22446	1.3314e-128	1.25852e-126		Potri.006G094300	AT3G54040	PAR1 protein	-21.5996	0	0		Potri.002G069400	AT3G43660	Vacuolar iron transporter (VIT) family protein	-33.953	0.000432382	0.00712917		Potri.010G150500	AT3G17210	heat stable protein 1	-10.487	9.32095e-19	1.4084e-16		Potri.006G068900	AT1G03220	Eukaryotic aspartyl protease family protein	-71.3425	0	0		Potri.017G085300
							Potri.006G144500	AT3G13750	beta galactosidase 1	-2.18149	1.89751e-09	3.17097e-07		Potri.012G020800	AT2G46620	P-loop containing nucleoside triphosphate hydrolases superfamily protein	-7.21467	2.56138e-28	6.57177e-27		Potri.011G065400	AT5G45900	ThiF family protein	-21.5193	1.82108e-96	5.72227e-95		Potri.019G093200	AT1G51990	O-methyltransferase family protein	-33.9095	2.57364e-09	1.06011e-07		Potri.009G141800	AT3G12500	basic chitinase	-10.3539	0.000720677	0.01526		Potri.002G068300	AT1G43650	nodulin MtN21 /EamA-like transporter family protein	-71.3425	9.26086e-21	5.0639e-20		Potri.T080000
							Potri.017G128800	AT1G66480	plastid movement impaired 2	-2.17423	0.000123448	0.00836672		Potri.011G041700	AT4G05070	Wound-responsive family protein	-7.20044	0.000105767	0.000644776		Potri.018G112400	AT3G42640	H(+)-ATPase 8	-21.2005	5.08428e-16	3.30879e-15		Potri.002G198800	AT5G38700		-33.8328	2.19578e-06	6.05609e-05		Potri.011G083900	AT1G30135	jasmonate-zim-domain protein 8	-10.3404	8.67135e-05	0.00230863		Potri.019G086200	AT1G34300	lectin protein kinase family protein	-71.0167	1.2417e-118	2.48393e-117		Potri.006G087500
							Potri.006G052800	AT3G57520	seed imbibition 2	-2.15178	1.5635e-27	7.61446e-25		Potri.010G133000	AT1G26160	Metal-dependent phosphohydrolase	-7.20044	0.000105767	0.00064502		Potri.013G157200	AT4G39950	cytochrome P450, family 79, subfamily B, polypeptide 2	-21.2005	5.17544e-06	1.6408e-05		Potri.T051900	AT2G26560	phospholipase A 2A	-33.6352	0.000826453	0.012499		Potri.004G068500	AT5G14940	Major facilitator superfamily protein	-10.3374	5.50606e-08	2.69063e-06		Potri.003G108200	AT4G08850	Leucine-rich repeat receptor-like protein kinase family protein	-71.0167	6.5281e-236	2.50538e-234		Potri.005G145100
							Potri.006G212200	AT2G38870	Serine protease inhibitor, potato inhibitor I-type family protein	-2.12947	6.81879e-12	1.48063e-09		Potri.004G203000	AT3G52740		-7.20044	0.000105767	0.000644898		Potri.004G093000	AT2G01300		-21.2005	5.17544e-06	1.64096e-05		Potri.001G093700	AT4G11080	HMG (high mobility group) box protein	-33.3918	0.00157344	0.0220484		Potri.016G038000	AT3G57040	response regulator 9	-10.1706	1.43028e-12	1.19309e-10		Potri.005G245900	AT2G16980	Major facilitator superfamily protein	-70.3652	1.80706e-20	9.77573e-20		Potri.001G036700
							Potri.003G210900	AT3G20790	NAD(P)-binding Rossmann-fold superfamily protein	-2.12912	9.52752e-11	1.81454e-08		Potri.004G106600	AT3G25180	cytochrome P450, family 82, subfamily G, polypeptide 1	-7.19827	0	0		Potri.004G208800	AT4G38190	cellulose synthase like D4	-21.2005	5.17544e-06	1.64128e-05		Potri.002G099600	AT1G28220	purine permease 3	-33.3875	6.65595e-09	2.58525e-07		Potri.017G074600	AT3G28455	CLAVATA3/ESR-RELATED 25	-10.007	0.00129916	0.0250462		Potri.017G030100	AT3G59400	enzyme binding;tetrapyrrole binding	-69.8766	1.21754e-39	1.03745e-38		Potri.015G114500
							Potri.009G024300	AT2G31945		-2.09279	1.05828e-06	0.000116381		Potri.008G109500	AT1G13480	Protein of unknown function (DUF1262)	-7.18875	5.61968e-34	1.66063e-32		Potri.004G074200	AT5G09500	Ribosomal protein S19 family protein	-21.2005	5.17544e-06	1.64144e-05		Potri.002G068100			-33.2119	5.15771e-17	4.20414e-15		Potri.006G054700	AT3G53720	cation/H+ exchanger 20	-9.97649	4.08211e-09	2.32067e-07		Potri.019G078300	AT5G47850	CRINKLY4 related 4	-69.0015	0	0		Potri.013G121900
							Potri.006G230200	AT4G33000	calcineurin B-like protein 10	-2.06751	2.14204e-11	4.34668e-09		Potri.004G109200	AT5G42260	beta glucosidase 12	-7.18556	1.74943e-52	7.33537e-51		Potri.007G037400	AT2G23600	acetone-cyanohydrin lyase	-21.2005	5.17544e-06	1.64112e-05		Potri.001G235400	AT5G59770	Protein-tyrosine phosphatase-like, PTPLA	-32.73	6.81837e-25	8.64092e-23		Potri.004G056700	AT5G46230	Protein of unknown function, DUF538	-9.82582	0.000397703	0.00906169		Potri.005G161900	AT4G09010	ascorbate peroxidase 4	-68.7364	0	0		Potri.012G125100
							Potri.001G453800	AT5G47610	RING/U-box superfamily protein	-2.06231	6.39992e-07	7.32146e-05		Potri.009G167400	AT2G17220	Protein kinase superfamily protein	-7.18485	1.94478e-74	1.09341e-72		Potri.003G119100	AT4G22880	leucoanthocyanidin dioxygenase	-21.1087	3.45296e-55	6.41475e-54		Potri.002G082200	AT3G57040	response regulator 9	-32.3973	0.00298208	0.0383092		Potri.017G029000	AT3G59480	pfkB-like carbohydrate kinase family protein	-9.7908	2.85866e-11	2.12249e-09		Potri.011G021300	AT4G13820	Leucine-rich repeat (LRR) family protein	-68.7364	6.84104e-58	7.7448e-57		Potri.001G011500
							Potri.006G092700	AT3G53990	Adenine nucleotide alpha hydrolases-like superfamily protein	-2.0619	0.000299613	0.018207		Potri.011G044700			-7.15368	2.05122e-09	2.19794e-08		Potri.010G072300	AT3G23240	ethylene response factor 1	-21.0322	5.21356e-89	1.49546e-87		Potri.004G016800	AT1G11655		-31.5817	6.65595e-09	2.58525e-07		Potri.001G416800	AT5G54690	galacturonosyltransferase 12	-9.77766	0.00232852	0.0412867		Potri.007G102100	AT2G04160	Subtilisin-like serine endopeptidase family protein	-68.4106	6.8767e-20	3.65475e-19		Potri.016G126900
							Potri.005G199600	AT1G71790	Subunits of heterodimeric actin filament capping protein Capz superfamily	-2.06099	4.68444e-06	0.000451122		Potri.001G106800	AT3G51970	acyl-CoA sterol acyl transferase 1	-7.15368	1.4376e-17	2.52033e-16		Potri.007G147000	AT3G59940	Galactose oxidase/kelch repeat superfamily protein	-20.6957	2.07132e-20	1.63187e-19		Potri.015G126100	AT2G26190	calmodulin-binding family protein	-31.4481	0.000432382	0.00712917		Potri.002G072600	AT1G21460	Nodulin MtN3 family protein	-9.7709	0.00021844	0.00532211		Potri.001G191000	AT4G25150	HAD superfamily, subfamily IIIB acid phosphatase	-67.8209	0	0		Potri.016G112000
							Potri.006G186200	AT4G30960	SOS3-interacting protein 3	-2.04169	4.19125e-05	0.00322537		Potri.005G181800	AT1G11050	Protein kinase superfamily protein	-7.14589	3.64988e-22	7.7322e-21		Potri.002G108900	AT2G22660	Protein of unknown function (duplicated DUF1399)	-20.1909	9.98594e-48	1.63185e-46		Potri.009G106400	AT1G49570	Peroxidase superfamily protein	-30.8945	9.05376e-12	4.86661e-10		Potri.009G139800	AT4G35160	O-methyltransferase family protein	-9.73642	1.56375e-14	1.57063e-12		Potri.T105900	AT2G22500	uncoupling protein 5	-67.4333	1.3411e-19	7.05138e-19		Potri.T059900
							Potri.005G020300	AT1G56300	Chaperone DnaJ-domain superfamily protein	-2.04165	4.22695e-06	0.000410544		Potri.016G089400			-7.10589	6.51702e-155	7.471e-153		Potri.005G224400	AT5G44120	RmlC-like cupins superfamily protein	-20.1909	9.96676e-06	3.06818e-05		Potri.012G105700	AT2G47140	NAD(P)-binding Rossmann-fold superfamily protein	-30.8378	6.62955e-11	3.26995e-09		Potri.010G231500	AT2G36690	2-oxoglutarate (2OG) and Fe(II)-dependent oxygenase superfamily protein	-9.72927	0.000397703	0.00906169		Potri.016G085900	AT2G37080	ROP interactive partner 3	-67.4333	3.4331e-38	2.86095e-37		Potri.009G140800
							Potri.009G085600	AT3G49780	phytosulfokine 4 precursor	-2.03903	1.71166e-15	4.70583e-13		Potri.T096300	AT4G28940	Phosphorylase superfamily protein	-7.05143	0	0		Potri.018G129100			-20.1909	9.96676e-06	3.06847e-05		Potri.004G144600	AT1G49570	Peroxidase superfamily protein	-30.5764	1.13014e-14	7.80179e-13		Potri.012G108800			-9.7146	8.67135e-05	0.00230863		Potri.012G027200	AT2G33060	receptor like protein 27	-67.4333	1.3411e-19	7.05026e-19		Potri.005G006900
							Potri.011G135900	AT5G54800	glucose 6-phosphate/phosphate translocator 1	-2.0187	0.000485267	0.0278505		Potri.009G055000	AT3G51970	acyl-CoA sterol acyl transferase 1	-7.03679	6.68148e-15	1.03398e-13		Potri.002G224100	AT1G05010	ethylene-forming enzyme	-19.9737	0	0		Potri.003G167100	AT5G13140	Pollen Ole e 1 allergen and extensin family protein	-30.1104	6.07195e-05	0.00124981		Potri.013G131000	AT1G23120	Polyketide cyclase/dehydrase and lipid transport superfamily protein	-9.68737	5.11317e-14	4.93428e-12		Potri.019G125000	AT4G03210	xyloglucan endotransglucosylase/hydrolase 9	-66.456	7.31988e-56	8.10596e-55		Potri.014G122200
							Potri.006G212000	AT2G38870	Serine protease inhibitor, potato inhibitor I-type family protein	-2.01198	1.3803e-06	0.00014751		Potri.002G073900	AT1G31130		-7.03679	4.59418e-08	4.41894e-07		Potri.001G462700	AT5G44400	FAD-binding Berberine family protein	-19.9385	1.45967e-19	1.11207e-18		Potri.015G032200	AT2G01900	DNAse I-like superfamily protein	-29.9946	1.12432e-06	3.28903e-05		Potri.001G078000			-9.60879	2.50531e-06	9.09487e-05		Potri.001G218800	AT3G44350	NAC domain containing protein 61	-66.3985	0	0		Potri.016G115600
							Potri.018G114800			-2.01144	3.12574e-53	3.43741e-50		Potri.001G239500	AT5G02390	Protein of unknown function (DUF3741)	-6.99588	2.83574e-10	3.26823e-09		Potri.004G000400	AT1G73260	kunitz trypsin inhibitor 1	-19.7358	0	0		Potri.005G053800	AT5G43700	AUX/IAA transcriptional regulator family protein	-29.8503	1.54126e-20	1.56947e-18		Potri.006G271000			-9.59719	8.2786e-06	0.000276363		Potri.004G065400	AT5G46330	Leucine-rich receptor-like protein kinase family protein	-65.6416	4.59154e-109	8.63487e-108		Potri.015G013100
							Potri.007G113100	AT5G64350	FK506-binding protein 12	-2.0051	4.30839e-10	7.73038e-08		Potri.001G310500	AT5G64300	GTP cyclohydrolase II	-6.9762	0	0		Potri.001G036600	AT5G07010	sulfotransferase 2A	-19.6861	2.53864e-37	3.32616e-36		Potri.001G405600			-29.5875	3.45798e-09	1.40111e-07		Potri.011G048300	AT1G18590	sulfotransferase 17	-9.56824	0.00232852	0.0412867		Potri.012G100300			-65.4787	5.0977e-19	2.63039e-18		Potri.002G085100
							Potri.001G206500			2.00089	7.80718e-05	0.00553336		Potri.018G146100	AT2G30490	cinnamate-4-hydroxylase	-6.96042	3.74588e-51	1.53093e-49		Potri.014G155000	AT1G05100	mitogen-activated protein kinase kinase kinase 18	-19.5583	0	0		Potri.013G127900	AT5G16250		-29.5751	7.62307e-08	2.62342e-06		Potri.003G081200	AT4G17500	ethylene responsive element binding factor 1	-9.54012	5.19004e-17	6.59786e-15		Potri.005G019700	AT5G26910		-64.9901	9.65614e-37	7.80804e-36		Potri.004G105700
							Potri.015G085100	AT5G50200	nitrate transmembrane transporters	2.01716	0.000609417	0.0338365		Potri.002G038500	AT2G31180	myb domain protein 14	-6.9199	1.85771e-24	4.22632e-23		Potri.002G163700	AT3G61510	ACC synthase 1	-19.4928	0	0		Potri.004G212900	AT3G45160	Putative membrane lipoprotein	-29.5582	7.15915e-53	2.36757e-50		Potri.009G142000	AT3G12500	basic chitinase	-9.45609	0.00021844	0.00532211		Potri.009G154100	AT1G21270	wall-associated kinase 2	-64.9901	6.61616e-108	1.23298e-106		Potri.015G116800
							Potri.011G134700	AT4G27130	Translation initiation factor SUI1 family protein	2.01873	1.36185e-245	1.16067e-241		Potri.008G123500	AT1G68390	Core-2/I-branching beta-1,6-N-acetylglucosaminyltransferase family protein	-6.87315	5.8708e-21	1.18545e-19		Potri.001G214600	AT2G21100	Disease resistance-responsive (dirigent-like protein) family protein	-19.3569	1.5033e-102	4.99849e-101		Potri.006G251300	AT5G25490	Ran BP2/NZF zinc finger-like superfamily protein	-28.8303	2.4555e-08	8.9003e-07		Potri.006G047200	AT2G15490	UDP-glycosyltransferase 73B4	-9.45494	1.81212e-07	8.02435e-06		Potri.015G060100	AT5G15630	COBRA-like extracellular glycosyl-phosphatidyl inositol-anchored protein family	-64.9901	9.65614e-37	7.80613e-36		Potri.017G095600
							Potri.008G117100	AT1G25560	AP2/B3 transcription factor family protein	2.01886	1.05327e-12	2.3938e-10		Potri.006G202700	AT3G11840	plant U-box 24	-6.87315	1.37524e-05	9.76254e-05		Potri.012G033900	AT5G24090	chitinase A	-19.294	0	0		Potri.017G074600	AT3G28455	CLAVATA3/ESR-RELATED 25	-28.4757	0.000117157	0.00223648		Potri.016G046000	AT3G58000	VQ motif-containing protein	-9.40005	0.000720677	0.01526		Potri.009G009500	AT5G60720	Protein of unknown function, DUF547	-64.5014	9.93572e-19	5.08383e-18		Potri.011G110200
							Potri.001G190300	AT3G16500	phytochrome-associated protein 1	2.02267	0.000832186	0.0444672		Potri.005G215700	AT3G22930	calmodulin-like 11	-6.79762	3.67484e-29	9.64288e-28		Potri.009G059400	AT3G52080	cation/hydrogen exchanger 28	-19.1814	1.02335e-18	7.5324e-18		Potri.010G200800	AT5G02140	Pathogenesis-related thaumatin superfamily protein	-28.4219	0.00298208	0.0383092		Potri.002G111800			-9.16866	0.00021844	0.00532211		Potri.007G103400	AT4G22530	S-adenosyl-L-methionine-dependent methyltransferases superfamily protein	-64.5014	9.93572e-19	5.08304e-18		Potri.001G055100
							Potri.003G205500	AT1G51200	A20/AN1-like zinc finger family protein	2.02278	1.17401e-31	6.67055e-29		Potri.016G101700	AT3G53830	Regulator of chromosome condensation (RCC1) family protein	-6.77496	2.96142e-33	8.58626e-32		Potri.006G089400	AT2G37730	Protein of unknown function (DUF604)	-19.1814	1.91575e-05	5.69204e-05		Potri.009G148900	AT3G44735	PHYTOSULFOKINE 3 PRECURSOR	-28.2048	5.77139e-15	4.07329e-13		Potri.008G166700	AT3G23250	myb domain protein 15	-9.05989	2.43961e-07	1.06254e-05		Potri.001G015600	AT3G45140	lipoxygenase 2	-64.1105	2.40188e-176	6.84972e-175		Potri.016G057000
							Potri.004G159800	AT4G36360	beta-galactosidase 3	2.02739	5.75109e-05	0.00426219		Potri.001G167700	AT1G17420	lipoxygenase 3	-6.67279	0	0		Potri.015G110700	AT1G69940	Pectin lyase-like superfamily protein	-19.1814	2.52734e-14	1.51357e-13		Potri.010G137300	AT1G13635	DNA glycosylase superfamily protein	-28.0336	1.61908e-05	0.000379103		Potri.014G095000	AT5G41761		-8.91969	5.55499e-93	6.17339e-90		Potri.005G102800	AT4G38380	MATE efflux family protein	-63.5241	1.93612e-18	9.80764e-18		Potri.010G073800
							Potri.004G074000	AT4G25700	beta-hydroxylase 1	2.04018	3.84183e-30	2.01495e-27		Potri.014G111800	AT4G01700	Chitinase family protein	-6.60313	3.6335e-42	1.28516e-40		Potri.019G015600			-19.1814	1.91575e-05	5.69464e-05		Potri.009G061300	AT3G08490		-27.8246	6.07195e-05	0.00124981		Potri.009G042500	AT2G38080	Laccase/Diphenol oxidase family protein	-8.87945	0.000154416	0.00388022		Potri.017G058000	AT3G06240	F-box family protein	-63.5241	7.14036e-36	5.66401e-35		Potri.009G154100
							Potri.002G001400	AT5G42380	calmodulin like 37	2.04529	0.000351939	0.021086		Potri.010G082700	AT3G51895	sulfate transporter 3;1	-6.59261	1.90522e-08	1.89747e-07		Potri.004G116900	AT4G01240	S-adenosyl-L-methionine-dependent methyltransferases superfamily protein	-19.1814	1.91575e-05	5.69412e-05		Potri.014G158400	AT2G05790	O-Glycosyl hydrolases family 17 protein	-27.6493	4.29597e-19	3.94638e-17		Potri.013G121900	AT4G35160	O-methyltransferase family protein	-8.84048	2.69968e-05	0.00080735		Potri.006G142600	AT5G20630	germin 3	-63.2798	2.22122e-208	7.5259e-207		Potri.004G216500
							Potri.005G135300	AT1G49570	Peroxidase superfamily protein	2.04754	0.000214391	0.0135098		Potri.018G117600	AT1G74170	receptor like protein 13	-6.48039	3.17164e-06	2.48023e-05		Potri.004G158700	AT4G39110	Malectin/receptor-like protein kinase family protein	-19.1814	1.91575e-05	5.69308e-05		Potri.012G012300			-27.5616	1.49668e-07	4.97803e-06		Potri.016G143400	AT5G01015		-8.79666	0.000720677	0.01526		Potri.001G144800	AT1G32470	Single hybrid motif superfamily protein	-63.1577	4.30264e-139	9.94009e-138		Potri.018G009300
							Potri.006G222200	AT5G19530	S-adenosyl-L-methionine-dependent methyltransferases superfamily protein	2.04757	5.74702e-09	8.90553e-07		Potri.011G131100	AT1G50600	scarecrow-like 5	-6.47792	0	0		Potri.T097800	AT4G21390	S-locus lectin protein kinase family protein	-19.1814	1.91575e-05	5.6936e-05		Potri.004G007800	AT1G62280	SLAC1 homologue 1	-27.3436	0.000117157	0.00223648		Potri.002G145500	AT2G45220	Plant invertase/pectin methylesterase inhibitor superfamily	-8.78167	0.000720677	0.01526		Potri.012G028600	AT1G47890	receptor like protein 7	-63.0355	1.39079e-35	1.09533e-34		Potri.014G095100
							Potri.001G186700	AT3G16240	delta tonoplast integral protein	2.07786	2.78608e-06	0.000281006		Potri.013G135600	AT2G20880	Integrase-type DNA-binding superfamily protein	-6.44766	7.05722e-31	1.93508e-29		Potri.012G089600	AT3G48310	cytochrome P450, family 71, subfamily A, polypeptide 22	-19.1814	1.91575e-05	5.69256e-05		Potri.009G064300	AT3G20820	Leucine-rich repeat (LRR) family protein	-27.1136	1.1362e-19	1.09289e-17		Potri.006G129200	AT5G03170	FASCICLIN-like arabinogalactan-protein 11	-8.71993	1.90172e-06	7.05234e-05		Potri.005G218200	AT5G43700	AUX/IAA transcriptional regulator family protein	-63.0355	1.39079e-35	1.09506e-34		Potri.004G165300
							Potri.013G032700	AT3G04945	low-molecular-weight cysteine-rich 18	2.07993	7.41797e-06	0.000694742		Potri.004G172700	AT1G22340	UDP-glucosyl transferase 85A7	-6.42684	3.9632e-12	5.17457e-11		Potri.014G033900	AT2G26560	phospholipase A 2A	-19.0131	3.46334e-27	3.46706e-26		Potri.018G132200	AT4G10310	high-affinity K+ transporter 1	-27.0019	1.20873e-15	8.93023e-14		Potri.006G181900	AT5G17420	Cellulose synthase family protein	-8.58015	1.78051e-08	9.43697e-07		Potri.009G154600	AT1G21230	wall associated kinase 5	-62.9378	7.14736e-173	2.00193e-171		Potri.001G448400
							Potri.013G005800	AT1G56600	galactinol synthase 2	2.08805	1.04772e-07	1.35809e-05		Potri.018G091000	AT5G39030	Protein kinase superfamily protein	-6.42312	1.70634e-71	9.27103e-70		Potri.011G145200			-18.929	1.95624e-18	1.4178e-17		Potri.009G008600	AT5G60770	nitrate transporter 2.4	-26.9442	1.12432e-06	3.28903e-05		Potri.008G200100	AT5G35630	glutamine synthetase 2	-8.51039	6.04951e-06	0.000206758		Potri.016G005300	AT5G47710	Calcium-dependent lipid-binding (CaLB domain) family protein	-62.6934	0	0		Potri.004G064500
							Potri.007G024400	AT2G18360	alpha/beta-Hydrolases superfamily protein	2.09252	9.08199e-05	0.00637066		Potri.002G101500	AT2G14095		-6.39282	0	0		Potri.008G155900	AT3G22740	homocysteine S-methyltransferase 3	-18.906	2.01758e-48	3.32707e-47		Potri.013G041300	AT5G43700	AUX/IAA transcriptional regulator family protein	-26.7247	3.14901e-18	2.78234e-16		Potri.010G184000	AT2G40320	TRICHOME BIREFRINGENCE-LIKE 33	-8.49064	1.89746e-05	0.00059051		Potri.006G083900	AT5G02540	NAD(P)-binding Rossmann-fold superfamily protein	-61.8953	2.09224e-102	3.76912e-101		Potri.T133400
							Potri.004G167700	AT2G21180		2.09563	1.3747e-33	8.52087e-31		Potri.004G223500	AT3G02430	Protein of unknown function (DUF679)	-6.37488	7.18828e-66	3.66534e-64		Potri.009G144500	AT2G04160	Subtilisin-like serine endopeptidase family protein	-18.8448	4.83328e-14	2.84693e-13		Potri.001G028200	AT3G54400	Eukaryotic aspartyl protease family protein	-26.6203	1.15841e-45	3.24392e-43		Potri.002G067600	AT1G21090	Cupredoxin superfamily protein	-8.48146	0.000397703	0.00906169		Potri.011G029100	AT4G23220	cysteine-rich RLK (RECEPTOR-like protein kinase) 14	-61.5695	1.61464e-51	1.67337e-50		Potri.003G086600
							Potri.002G119300	AT1G27730	salt tolerance zinc finger	2.1051	1.64048e-05	0.00140517		Potri.002G054900	AT1G03220	Eukaryotic aspartyl protease family protein	-6.37483	0	0		Potri.008G190300			-18.6766	1.25749e-09	5.52301e-09		Potri.014G102700	AT2G46660	cytochrome P450, family 78, subfamily A, polypeptide 6	-26.4542	1.20873e-15	8.93023e-14		Potri.004G144600	AT1G49570	Peroxidase superfamily protein	-8.40381	7.49112e-17	9.3846e-15		Potri.011G013400	AT1G27170	transmembrane receptors;ATP binding	-61.5695	7.34708e-18	3.64886e-17		Potri.014G050500
							Potri.015G047100	AT1G68490		2.10545	7.27428e-32	4.27565e-29		Potri.001G099400	AT4G11280	1-aminocyclopropane-1-carboxylic acid (acc) synthase 6	-6.28779	2.1065e-50	8.52302e-49		Potri.007G120400	AT3G22060	Receptor-like protein kinase-related family protein	-18.6592	6.98972e-245	5.6798e-243		Potri.011G048100	AT1G74100	sulfotransferase 16	-26.4421	1.28813e-26	1.76794e-24		Potri.005G076100	AT5G65030		-8.36973	4.17389e-13	3.72525e-11		Potri.019G093400	AT4G19170	nine-cis-epoxycarotenoid dioxygenase 4	-61.2568	0	0		Potri.005G009800
							Potri.011G052700	AT3G58610	ketol-acid reductoisomerase	2.11375	2.94882e-11	5.94841e-09		Potri.007G055500	AT4G37640	calcium ATPase 2	-6.27724	0	0		Potri.001G306900			-18.4242	7.13486e-18	5.03551e-17		Potri.002G176900	AT1G32640	Basic helix-loop-helix (bHLH) DNA-binding family protein	-26.3722	9.00251e-08	3.04979e-06		Potri.010G029100	AT5G35630	glutamine synthetase 2	-8.35748	7.66778e-07	3.07523e-05		Potri.015G041300	AT3G18080	B-S glucosidase 44	-61.2438	3.14326e-51	3.23017e-50		Potri.003G108200
							Potri.010G161200	AT2G03440	nodulin-related protein 1	2.11732	1.85135e-21	6.86025e-19		Potri.011G007800	AT1G62300	WRKY family transcription factor	-6.27624	0	0		Potri.014G013000			-18.3437	0	0		Potri.012G088300	AT5G50150	Protein of Unknown Function (DUF239)	-26.3141	4.28147e-06	0.000113143		Potri.001G440200	AT5G36110	cytochrome P450, family 716, subfamily A, polypeptide 1	-8.35479	4.84821e-05	0.00135904		Potri.018G031100	AT5G11420	Protein of unknown function, DUF642	-60.7877	6.54674e-84	9.88216e-83		Potri.010G221200
							Potri.016G004500			2.12107	1.18969e-05	0.00105619		Potri.009G099200	AT4G34120	Cystathionine beta-synthase (CBS) family protein	-6.24374	8.78466e-38	2.85131e-36		Potri.006G069800	AT2G41475	Embryo-specific protein 3, (ATS3)	-18.1718	3.67472e-05	0.000105862		Potri.003G009000	AT1G15380	Lactoylglutathione lyase / glyoxalase I family protein	-26.2918	6.07195e-05	0.00124981		Potri.015G030700	AT1G73500	MAP kinase kinase 9	-8.35369	1.07339e-05	0.000351849		Potri.017G098200	AT3G51550	Malectin/receptor-like protein kinase family protein	-60.7551	2.21494e-100	3.93214e-99		Potri.016G135500
							Potri.001G235800	AT2G37430	C2H2 and C2HC zinc fingers superfamily protein	2.12234	0.000135642	0.00910271		Potri.010G203000	AT3G55470	Calcium-dependent lipid-binding (CaLB domain) family protein	-6.24194	1.8498e-14	2.7866e-13		Potri.T043800	AT5G13080	WRKY DNA-binding protein 75	-18.1718	1.17204e-74	2.8629e-73		Potri.013G112300	AT1G68300	Adenine nucleotide alpha hydrolases-like superfamily protein	-26.2834	1.61908e-05	0.000379103		Potri.001G309600	AT1G49230	RING/U-box superfamily protein	-8.33156	1.90172e-06	7.05234e-05		Potri.011G030700	AT4G11900	S-locus lectin protein kinase family protein	-60.5923	3.83834e-67	4.86126e-66		Potri.009G157200
							Potri.015G035000	AT1G18300	nudix hydrolase homolog 4	2.12911	4.11432e-06	0.000401895		Potri.005G079400	AT4G39830	Cupredoxin superfamily protein	-6.208	4.45664e-30	1.19564e-28		Potri.014G178200	AT1G24625	zinc finger protein 7	-18.1718	3.67472e-05	0.000105881		Potri.011G096900	AT2G31085	CLAVATA3/ESR-RELATED 6	-25.9429	6.23517e-07	1.8827e-05		Potri.001G047300			-8.31987	0.000397703	0.00906169		Potri.012G027600	AT1G45616	receptor like protein 6	-60.5923	1.19092e-50	1.21627e-49		Potri.005G007700
							Potri.010G187900	AT2G40140	zinc finger (CCCH-type) family protein	2.14779	8.60201e-06	0.000784094		Potri.003G109200	AT4G25200	mitochondrion-localized small heat shock protein 23.6	-6.18583	1.46785e-10	1.72743e-09		Potri.005G129400			-18.1718	1.36125e-17	9.49003e-17		Potri.006G218200	AT1G19210	Integrase-type DNA-binding superfamily protein	-25.9108	2.93504e-07	9.37592e-06		Potri.008G079200			-8.20788	1.49762e-05	0.000475963		Potri.001G249000	AT5G58880		-60.5923	3.8924e-34	2.96353e-33		Potri.005G013400
							Potri.015G121300			2.15089	0.000201118	0.0129609		Potri.001G175200	AT1G80300	nucleotide transporter 1	-6.17019	0	0		Potri.005G133900	AT2G23590	methyl esterase 8	-18.1718	3.67472e-05	0.000105872		Potri.016G015500	AT3G22142	Bifunctional inhibitor/lipid-transfer protein/seed storage 2S albumin superfamily protein	-25.7089	2.05484e-138	2.0986e-135		Potri.006G058200	AT5G06900	cytochrome P450, family 93, subfamily D, polypeptide 1	-8.20642	3.39746e-06	0.000120666		Potri.013G125300	AT3G25180	cytochrome P450, family 82, subfamily G, polypeptide 1	-60.5034	4.29874e-182	1.26533e-180		Potri.006G079200
							Potri.001G060400	AT5G50760	SAUR-like auxin-responsive protein family	2.17126	4.23105e-05	0.00324867		Potri.011G123600	AT3G15518		-6.13674	2.32864e-59	1.09578e-57		Potri.010G119800			-18.1718	3.67472e-05	0.000105853		Potri.019G090900			-25.5624	1.13452e-38	2.49337e-36		Potri.006G202600	AT3G52450	plant U-box 22	-8.18129	9.84778e-10	6.08004e-08		Potri.002G007100	AT1G42970	glyceraldehyde-3-phosphate dehydrogenase B subunit	-60.3479	1.9377e-132	4.29591e-131		Potri.005G007600
							Potri.015G008800	AT1G11930	Predicted pyridoxal phosphate-dependent enzyme, YBL036C type	2.17736	0.000335203	0.0201898		Potri.010G199100	AT3G55580	Regulator of chromosome condensation (RCC1) family protein	-6.1223	8.73868e-17	1.47985e-15		Potri.002G101600	AT2G14095		-18.0036	1.0847e-49	1.82379e-48		Potri.009G111800			-25.56	4.41051e-13	2.69631e-11		Potri.009G048300	AT3G07600	Heavy metal transport/detoxification superfamily protein	-8.15969	5.90359e-07	2.42702e-05		Potri.016G011400	AT1G53440	Leucine-rich repeat transmembrane protein kinase	-59.8593	2.82878e-66	3.55805e-65		Potri.001G416800
							Potri.004G153200	AT1G49310		2.19555	2.96787e-05	0.00239757		Potri.004G196000	AT3G43720	Bifunctional inhibitor/lipid-transfer protein/seed storage 2S albumin superfamily protein	-6.10946	1.83539e-09	1.98112e-08		Potri.010G075100	AT1G06137		-18.0036	1.67014e-25	1.58848e-24		Potri.006G117200	AT2G36570	Leucine-rich repeat protein kinase family protein	-25.338	9.29747e-10	4.01549e-08		Potri.002G078600	AT1G77330	2-oxoglutarate (2OG) and Fe(II)-dependent oxygenase superfamily protein	-8.14989	1.03546e-16	1.27859e-14		Potri.002G227700			-59.615	2.78546e-17	1.36022e-16		Potri.016G125500
							Potri.007G031800	AT4G36850	PQ-loop repeat family protein / transmembrane family protein	2.20575	0.000855271	0.0455579		Potri.012G059500	AT1G49000		-6.10167	3.76328e-39	1.25422e-37		Potri.004G015900	AT4G21920		-17.8612	3.342e-53	5.96707e-52		Potri.010G130600	AT1G49000		-25.3105	6.23517e-07	1.8827e-05		Potri.004G019300	AT1G61820	beta glucosidase 46	-8.1474	3.16543e-14	3.0893e-12		Potri.012G013700	AT4G01500	AP2/B3-like transcriptional factor family protein	-59.615	2.78546e-17	1.36002e-16		Potri.T031100
							Potri.006G123400	AT5G57620	myb domain protein 36	2.20763	6.03375e-05	0.00445231		Potri.007G111600	AT1G73260	kunitz trypsin inhibitor 1	-6.08764	2.52294e-10	2.92231e-09		Potri.009G085000	AT5G49630	amino acid permease 6	-17.667	4.58932e-09	1.92909e-08		Potri.009G075100	AT2G38300	myb-like HTH transcriptional regulator family protein	-24.9337	0.000225421	0.00398754		Potri.001G167900	AT5G07990	Cytochrome P450 superfamily protein	-8.11391	8.67135e-05	0.00230863		Potri.001G074700	AT5G44680	DNA glycosylase superfamily protein	-59.615	2.78546e-17	1.35981e-16		Potri.015G122000
							Potri.001G451100	AT5G54160	O-methyltransferase 1	2.20991	6.247e-19	2.10858e-16		Potri.004G061300	AT1G29290		-6.08764	9.52166e-06	6.93749e-05		Potri.T145200	AT1G11380	PLAC8 family protein	-17.667	4.58932e-09	1.92934e-08		Potri.011G048200	AT1G18590	sulfotransferase 17	-24.922	4.70555e-08	1.6488e-06		Potri.004G188200	AT3G44735	PHYTOSULFOKINE 3 PRECURSOR	-8.11111	3.24024e-39	1.18755e-36		Potri.015G129400	AT5G03170	FASCICLIN-like arabinogalactan-protein 11	-59.615	1.47445e-33	1.11003e-32		Potri.008G094700
							Potri.006G198800	AT5G06570	alpha/beta-Hydrolases superfamily protein	2.21433	7.20615e-05	0.00513943		Potri.018G061900	AT4G33050	calmodulin-binding family protein	-6.03154	5.87476e-20	1.14203e-18		Potri.001G113100	AT4G22880	leucoanthocyanidin dioxygenase	-17.6395	9.0353e-217	6.41428e-215		Potri.001G046000	AT3G50160	Plant protein of unknown function (DUF247)	-24.7009	0.000826453	0.012499		Potri.001G061600	AT5G21090	Leucine-rich repeat (LRR) family protein	-8.10692	3.13313e-13	2.83306e-11		Potri.015G093800	AT5G42380	calmodulin like 37	-58.6377	5.42166e-17	2.61807e-16		Potri.008G072400
							Potri.007G016400	AT4G36220	ferulic acid 5-hydroxylase 1	2.21768	1.12551e-08	1.68288e-06		Potri.019G120600	AT5G54490	pinoid-binding protein 1	-6.02827	2.67784e-39	8.96162e-38		Potri.T095700	AT2G26560	phospholipase A 2A	-17.4988	6.40942e-13	3.54947e-12		Potri.T031100			-24.6171	0.00298208	0.0383092		Potri.019G090800	AT2G31083	CLAVATA3/ESR-RELATED 5	-8.06437	3.15487e-08	1.59134e-06		Potri.004G104600			-58.3119	1.25744e-48	1.24561e-47		Potri.013G134700
							Potri.010G187200			2.21876	1.78315e-05	0.00150842		Potri.019G070900	AT5G53390	O-acyltransferase (WSD1-like) family protein	-6.014	1.82699e-15	2.90235e-14		Potri.001G326300	AT5G41040	HXXXD-type acyl-transferase family protein	-17.2154	7.73754e-146	3.66998e-144		Potri.010G003000	AT2G47000	ATP binding cassette subfamily B4	-24.4334	1.18369e-06	3.43667e-05		Potri.017G141900	AT1G02260	Divalent ion symporter	-8.05524	0.00027368	0.00647566		Potri.016G013000			-57.9861	2.4458e-48	2.4112e-47		Potri.014G027800
							Potri.015G003100	AT5G54160	O-methyltransferase 1	2.2218	5.05245e-05	0.0037939		Potri.015G127700	AT2G45220	Plant invertase/pectin methylesterase inhibitor superfamily	-5.98945	4.32756e-10	4.90882e-09		Potri.002G015800	AT5G11880	Pyridoxal-dependent decarboxylase family protein	-17.1623	7.0327e-05	0.00019558		Potri.003G061300	AT3G15680	Ran BP2/NZF zinc finger-like superfamily protein	-24.2732	0.000117157	0.00223648		Potri.012G037300	AT1G14590	Nucleotide-diphospho-sugar transferase family protein	-8.03465	3.3409e-05	0.00097872		Potri.018G016500	AT1G80450	VQ motif-containing protein	-57.9861	2.4458e-48	2.41193e-47		Potri.015G041300
							Potri.001G154200	AT5G47230	ethylene responsive element binding factor 5	2.2218	0.000422581	0.0247955		Potri.006G128000	AT2G37170	plasma membrane intrinsic protein 2	-5.9826	7.79364e-39	2.58944e-37		Potri.001G235300	AT4G01470	tonoplast intrinsic protein 1;3	-17.1623	7.0327e-05	0.000195596		Potri.013G057500	AT5G56540	arabinogalactan protein 14	-24.257	2.93504e-07	9.37592e-06		Potri.006G044300			-8.00983	0.00129916	0.0250462		Potri.001G438600	AT1G79040	photosystem II subunit R	-57.9176	6.24534e-299	2.97529e-297		Potri.011G148400
							Potri.004G088600	AT3G03380	DegP protease 7	2.22491	0.000594912	0.0331391		Potri.009G154600	AT1G21230	wall associated kinase 5	-5.96537	6.48198e-93	4.44903e-91		Potri.012G142000	AT5G52400	cytochrome P450, family 715, subfamily A, polypeptide 1	-17.1623	2.70638e-20	2.12091e-19		Potri.002G257700	AT1G04040	HAD superfamily, subfamily IIIB acid phosphatase	-24.1877	1.28496e-10	6.14584e-09		Potri.014G095100	AT5G41761		-8.0038	0.000482583	0.0107469		Potri.019G130100	AT5G05280	RING/U-box superfamily protein	-57.6604	2.11248e-32	1.54967e-31		Potri.001G068100
							Potri.014G170800	AT4G12680		2.22734	7.48851e-08	9.9723e-06		Potri.010G206600	AT3G12580	heat shock protein 70	-5.93326	9.44234e-261	1.88427e-258		Potri.003G195000			-17.1623	7.0327e-05	0.000195613		Potri.T010500	AT5G36930	Disease resistance protein (TIR-NBS-LRR class) family	-24.1749	6.07195e-05	0.00124981		Potri.001G405600			-7.98667	7.41472e-10	4.63602e-08		Potri.008G173800	AT4G13510	ammonium transporter 1;1	-57.6604	2.11248e-32	1.55001e-31		Potri.015G093100
							Potri.017G135000	AT5G37490	ARM repeat superfamily protein	2.23813	6.78631e-07	7.66067e-05		Potri.013G103300	AT5G47850	CRINKLY4 related 4	-5.92903	2.63724e-90	1.75425e-88		Potri.012G032600			-17.1623	7.0327e-05	0.000195563		Potri.016G069400	AT3G52450	plant U-box 22	-24.1734	1.71931e-07	5.64819e-06		Potri.014G134200	AT3G62950	Thioredoxin superfamily protein	-7.98602	7.93139e-18	1.09737e-15		Potri.T053300	AT3G60470	Plant protein of unknown function (DUF247)	-57.6604	1.05501e-16	5.03775e-16		Potri.001G370800
							Potri.014G097100	AT1G01360	regulatory component of ABA receptor 1	2.25137	1.37625e-10	2.60655e-08		Potri.010G116300	AT5G24910	cytochrome P450, family 714, subfamily A, polypeptide 1	-5.89127	0.000125901	0.000754563		Potri.004G006900	AT1G11925	Stigma-specific Stig1 family protein	-17.1202	1.6142e-182	9.56341e-181		Potri.014G011300	AT3G14310	pectin methylesterase 3	-24.1673	0.000117157	0.00223648		Potri.009G101900	AT4G34410	redox responsive transcription factor 1	-7.9045	8.29343e-20	1.34772e-17		Potri.008G223500	AT3G26300	cytochrome P450, family 71, subfamily B, polypeptide 34	-57.5412	0	0		Potri.017G055800
							Potri.006G090000	AT1G06150	basic helix-loop-helix (bHLH) DNA-binding superfamily protein	2.27104	0.000146696	0.0097676		Potri.019G010900	AT1G73260	kunitz trypsin inhibitor 1	-5.89127	1.6406e-05	0.000115374		Potri.001G335200	AT5G40780	lysine histidine transporter 1	-16.9099	3.40484e-16	2.23278e-15		Potri.012G127900	AT5G03170	FASCICLIN-like arabinogalactan-protein 11	-23.8818	0.000826453	0.012499		Potri.019G026200	AT3G05950	RmlC-like cupins superfamily protein	-7.90193	2.34119e-13	2.14511e-11		Potri.001G468500	AT4G05030	Copper transport protein family	-57.416	2.19414e-63	2.65155e-62		Potri.004G123200
							Potri.013G007700	AT1G09250	basic helix-loop-helix (bHLH) DNA-binding superfamily protein	2.27122	7.3378e-05	0.0052224		Potri.001G459100	AT4G20800	FAD-binding Berberine family protein	-5.89127	5.39818e-09	5.61856e-08		Potri.001G033100	AT3G14470	NB-ARC domain-containing disease resistance protein	-16.8258	2.321e-12	1.24065e-11		Potri.015G129400	AT5G03170	FASCICLIN-like arabinogalactan-protein 11	-23.8476	1.28496e-10	6.14584e-09		Potri.010G067100	AT2G33385	actin-related protein C2B	-7.89167	6.04951e-06	0.000206758		Potri.011G081000	AT1G30260		-57.0321	5.38568e-217	1.90914e-215		Potri.019G010600
							Potri.002G205400	AT1G02860	SPX (SYG1/Pho81/XPR1) domain-containing protein	2.27289	4.34327e-05	0.00332733		Potri.008G137700	AT5G37490	ARM repeat superfamily protein	-5.87341	3.33996e-232	6.03208e-230		Potri.019G093800	AT3G54420	homolog of carrot EP3-3 chitinase	-16.8089	0	0		Potri.015G040900	AT3G18050		-23.5131	4.70555e-08	1.6488e-06		Potri.009G149700	AT5G22740	cellulose synthase-like A02	-7.84731	5.63054e-09	3.1644e-07		Potri.008G189200	AT1G60590	Pectin lyase-like superfamily protein	-56.6831	2.05244e-16	9.67026e-16		Potri.012G012100
							Potri.001G293300	AT2G17150	Plant regulator RWP-RK family protein	2.27543	0.000855271	0.0455579		Potri.019G078300	AT5G47850	CRINKLY4 related 4	-5.85654	0	0		Potri.012G004200	AT1G27940	P-glycoprotein 13	-16.6575	1.66592e-08	6.6606e-08		Potri.013G131000	AT1G23120	Polyketide cyclase/dehydrase and lipid transport superfamily protein	-22.9009	5.4314e-23	6.10356e-21		Potri.009G006000	AT5G22930	Protein of unknown function (DUF1635)	-7.80642	0.00232852	0.0412867		Potri.019G097300	AT4G16860	Disease resistance protein (TIR-NBS-LRR class) family	-56.6831	2.05244e-16	9.66888e-16		Potri.019G003300
							Potri.016G143000	AT2G38640	Protein of unknown function (DUF567)	2.29399	0.00020935	0.0132411		Potri.009G141600	AT2G17040	NAC domain containing protein 36	-5.83904	0	0		Potri.014G039000	AT4G19390	Uncharacterised protein family (UPF0114)	-16.6518	0	0		Potri.006G141400	AT5G07990	Cytochrome P450 superfamily protein	-22.8926	1.67592e-14	1.13884e-12		Potri.015G043400	AT4G38460	geranylgeranyl reductase	-7.74245	2.3804e-06	8.68721e-05		Potri.002G167900	AT5G41761		-56.5435	3.53554e-108	6.60749e-107		Potri.018G126000
							Potri.017G129400	AT1G14900	high mobility group A	2.29843	3.4958e-07	4.15244e-05		Potri.003G073300	AT1G72310	RING/U-box superfamily protein	-5.83569	1.13791e-45	4.26756e-44		Potri.002G226700	AT4G15417	RNAse II-like 1	-16.5478	1.15106e-84	3.16251e-83		Potri.010G072700	AT5G43420	RING/U-box superfamily protein	-22.6619	0.00157344	0.0220484		Potri.003G192500	AT5G07050	nodulin MtN21 /EamA-like transporter family protein	-7.72201	3.50075e-39	1.26952e-36		Potri.013G041300	AT5G43700	AUX/IAA transcriptional regulator family protein	-56.1944	6.09506e-62	7.20975e-61		Potri.012G130400
							Potri.013G018600	AT1G09070	soybean gene regulated by cold-2	2.31613	1.05936e-09	1.84258e-07		Potri.010G231500	AT2G36690	2-oxoglutarate (2OG) and Fe(II)-dependent oxygenase superfamily protein	-5.83351	1.27304e-15	2.03636e-14		Potri.005G205900	AT2G40260	Homeodomain-like superfamily protein	-16.3546	4.35356e-37	5.66989e-36		Potri.002G223100			-22.6503	0.000225421	0.00398754		Potri.002G038500	AT2G31180	myb domain protein 14	-7.68306	0.00027368	0.00647566		Potri.014G103700	AT1G32640	Basic helix-loop-helix (bHLH) DNA-binding family protein	-56.0967	5.62654e-77	7.96779e-76		Potri.011G147900
							Potri.007G127100			2.33216	2.28899e-10	4.17293e-08		Potri.T079700	AT4G39830	Cupredoxin superfamily protein	-5.74897	1.42871e-57	6.56071e-56		Potri.014G113200	AT3G62150	P-glycoprotein 21	-16.1793	5.2338e-135	2.30464e-133		Potri.016G137600	AT3G26330	cytochrome P450, family 71, subfamily B, polypeptide 37	-22.6465	3.13902e-05	0.000685962		Potri.016G042900	AT4G35270	Plant regulator RWP-RK family protein	-7.67671	0.00129916	0.0250462		Potri.019G001800	AT5G63710	Leucine-rich repeat protein kinase family protein	-55.9501	1.18475e-61	1.39941e-60		Potri.001G123100
							Potri.010G196400	AT2G39855		2.34004	8.10311e-45	7.08316e-42		Potri.016G003400	AT5G56000	HEAT SHOCK PROTEIN 81.4	-5.71359	6.18634e-170	7.84282e-168		Potri.014G127500	AT4G02370	Protein of unknown function, DUF538	-16.1527	0.000134256	0.000360416		Potri.001G375700	AT3G15050	IQ-domain 10	-22.5082	2.24202e-06	6.15918e-05		Potri.007G092300	AT5G65030		-7.66143	2.34343e-12	1.92681e-10		Potri.002G126100	AT3G19270	cytochrome P450, family 707, subfamily A, polypeptide 4	-55.7058	3.99178e-16	1.85636e-15		Potri.006G155500
							Potri.018G075000	AT3G24503	aldehyde dehydrogenase 2C4	2.35957	0.000356051	0.021295		Potri.004G037900	AT1G61120	terpene synthase 04	-5.70424	2.4429e-18	4.41689e-17		Potri.017G108200	AT5G03340	ATPase, AAA-type, CDC48 protein	-16.1527	0.000134256	0.000360445		Potri.004G199900	AT2G47140	NAD(P)-binding Rossmann-fold superfamily protein	-22.5	6.07195e-05	0.00124981		Potri.003G146800	AT2G46660	cytochrome P450, family 78, subfamily A, polypeptide 6	-7.54632	1.89746e-05	0.00059051		Potri.019G108700			-55.7058	3.99178e-16	1.85662e-15		Potri.014G024000
							Potri.010G230400			2.36089	0.000608077	0.0338172		Potri.011G039200	AT1G11330	S-locus lectin protein kinase family protein	-5.69489	1.64875e-21	3.39495e-20		Potri.014G178700	AT5G27740	ATPase family associated with various cellular activities (AAA)	-16.1527	0.000134256	0.000360475		Potri.009G126000	AT4G34760	SAUR-like auxin-responsive protein family	-22.4855	0.000826453	0.012499		Potri.001G027000	AT3G57040	response regulator 9	-7.53474	1.31466e-09	7.98787e-08		Potri.009G154300	AT1G16130	wall associated kinase-like 2	-55.4392	0	0		Potri.019G093900
							Potri.010G209900	AT4G01470	tonoplast intrinsic protein 1;3	2.36545	4.17822e-36	2.73923e-33		Potri.011G110300	AT1G78860	D-mannose binding lectin protein with Apple-like carbohydrate-binding domain	-5.69489	2.8155e-05	0.000190139		Potri.006G022500	AT1G22400	UDP-Glycosyltransferase superfamily protein	-16.1527	0.000134256	0.000360534		Potri.004G188200	AT3G44735	PHYTOSULFOKINE 3 PRECURSOR	-22.4416	3.65258e-38	7.97688e-36		Potri.006G109100	AT3G56400	WRKY DNA-binding protein 70	-7.41452	5.97311e-18	8.36503e-16		Potri.003G217000	AT2G44300	Bifunctional inhibitor/lipid-transfer protein/seed storage 2S albumin superfamily protein	-55.38	4.99388e-46	4.74995e-45		Potri.015G104800
							Potri.010G131900	AT3G25620	ABC-2 type transporter family protein	2.37979	0.000250676	0.0154815		Potri.003G068900	AT1G72450	jasmonate-zim-domain protein 6	-5.65651	0	0		Potri.004G054800	AT4G18550	alpha/beta-Hydrolases superfamily protein	-16.1527	0.000134256	0.000360505		Potri.013G111700	AT1G22680		-22.4041	3.45798e-09	1.40111e-07		Potri.007G038300	AT5G66920	SKU5 similar 17	-7.38957	0.000154416	0.00388022		Potri.009G098500			-54.9457	1.86205e-134	4.18163e-133		Potri.012G070700
							Potri.010G059400	AT1G60420	DC1 domain-containing protein	2.40208	0.00017161	0.0112076		Potri.004G052400	AT2G29120	glutamate receptor 2.7	-5.63773	1.38602e-168	1.74347e-166		Potri.006G214300	AT3G09520	exocyst subunit exo70 family protein H4	-16.062	0	0		Potri.019G001800	AT5G63710	Leucine-rich repeat protein kinase family protein	-22.3793	9.00251e-08	3.04979e-06		Potri.001G096500	AT1G64160	Disease resistance-responsive (dirigent-like protein) family protein	-7.37193	3.27263e-17	4.19128e-15		Potri.009G008300			-54.7285	7.7614e-16	3.56763e-15		Potri.004G056800
							Potri.004G181700	AT4G38400	expansin-like A2	2.40487	3.9628e-19	1.35096e-16		Potri.016G069400	AT3G52450	plant U-box 22	-5.61482	6.69242e-82	4.08212e-80		Potri.011G047300			-16.0189	0	0		Potri.T179500			-22.2363	0.00298208	0.0383092		Potri.001G154300	AT5G47240	nudix hydrolase homolog 8	-7.26733	3.05208e-10	1.9952e-08		Potri.019G065000	AT1G03220	Eukaryotic aspartyl protease family protein	-54.7285	7.7614e-16	3.56713e-15		Potri.010G074800
							Potri.011G052600	AT2G33770	phosphate 2	2.41641	6.13186e-05	0.00448586		Potri.015G045500	AT5G16170	Core-2/I-branching beta-1,6-N-acetylglucosaminyltransferase family protein	-5.5967	4.9787e-17	8.52046e-16		Potri.010G075700	AT5G43580	Serine protease inhibitor, potato inhibitor I-type family protein	-15.9003	4.4113e-15	2.73534e-14		Potri.005G259300	AT1G21050	Protein of unknown function, DUF617	-22.0149	0.00298208	0.0383092		Potri.007G021300	AT3G11480	S-adenosyl-L-methionine-dependent methyltransferases superfamily protein	-7.24626	0.00255351	0.0444523		Potri.006G166800	AT5G45670	GDSL-like Lipase/Acylhydrolase superfamily protein	-54.7285	7.7614e-16	3.56812e-15		Potri.006G272100
							Potri.001G088600	AT4G23980	auxin response factor 9	2.4409	0.00020843	0.0132074		Potri.001G270900	AT3G20950	cytochrome P450, family 705, subfamily A, polypeptide 32	-5.58915	1.64406e-11	2.05526e-10		Potri.017G135400	AT3G02850	STELAR K+ outward rectifier	-15.8162	1.587e-11	8.02241e-11		Potri.004G141200	AT4G34410	redox responsive transcription factor 1	-21.918	6.25391e-16	4.7415e-14		Potri.008G031600			-7.22412	0.000482583	0.0107469		Potri.015G120100	AT1G10155	phloem protein 2-A10	-54.7285	1.14089e-30	8.07293e-30		Potri.003G013200
							Potri.013G151000	AT5G54490	pinoid-binding protein 1	2.44647	0.000240772	0.0150058		Potri.002G089800	AT1G77810	Galactosyltransferase family protein	-5.56718	2.30854e-236	4.2646e-234		Potri.002G166300	AT2G46240	BCL-2-associated athanogene 6	-15.7284	0	0		Potri.011G004100	AT4G04630	Protein of unknown function, DUF584	-21.8449	0.000826453	0.012499		Potri.010G138500	AT3G45070	P-loop containing nucleoside triphosphate hydrolases superfamily protein	-7.20902	0.000846217	0.0173633		Potri.009G114300	AT1G49320	unknown seed protein like 1	-54.077	7.11918e-45	6.64679e-44		Potri.004G023900
							Potri.002G164400	AT4G01250	WRKY family transcription factor	2.48269	0.000203348	0.0130799		Potri.001G214600	AT2G21100	Disease resistance-responsive (dirigent-like protein) family protein	-5.56397	6.3643e-06	4.76482e-05		Potri.008G019600	AT1G54740	Protein of unknown function (DUF3049)	-15.6745	1.18639e-65	2.59453e-64		Potri.004G038100	AT5G08370	alpha-galactosidase 2	-21.7727	4.28147e-06	0.000113143		Potri.004G016800	AT1G11655		-7.19595	1.35321e-06	5.20887e-05		Potri.005G122600	AT2G18360	alpha/beta-Hydrolases superfamily protein	-53.7512	1.50866e-15	6.86013e-15		Potri.004G100900
							Potri.008G041600	AT3G12090	tetraspanin6	2.50456	0.00049199	0.0280475		Potri.007G089000	AT2G22240	myo-inositol-1-phosphate synthase 2	-5.55045	4.14298e-94	2.9053e-92		Potri.007G015700	AT5G19730	Pectin lyase-like superfamily protein	-15.648	6.01112e-08	2.29466e-07		Potri.008G079200			-21.6595	6.65595e-09	2.58525e-07		Potri.008G103700			-7.18577	0.000482583	0.0107469		Potri.017G096400	AT5G39000	Malectin/receptor-like protein kinase family protein	-53.472	7.8487e-102	1.40854e-100		Potri.013G100400
							Potri.015G105300	AT5G62000	auxin response factor 2	2.51441	9.49788e-08	1.24058e-05		Potri.007G113000	AT4G24570	dicarboxylate carrier 2	-5.54044	0	0		Potri.001G119000	AT1G62790	Bifunctional inhibitor/lipid-transfer protein/seed storage 2S albumin superfamily protein	-15.4995	0	0		Potri.015G093800	AT5G42380	calmodulin like 37	-21.4249	1.27937e-08	4.83402e-07		Potri.019G084200			-7.13665	9.8292e-08	4.59465e-06		Potri.008G210400			-53.3603	6.14562e-73	8.33413e-72		Potri.015G035900
							Potri.006G138800	AT1G19210	Integrase-type DNA-binding superfamily protein	2.51602	0.000118317	0.00806709		Potri.016G131400	AT5G01750	Protein of unknown function (DUF567)	-5.5388	2.55188e-31	7.0813e-30		Potri.001G245400			-15.4797	2.35996e-31	2.66734e-30		Potri.002G130700	AT5G42650	allene oxide synthase	-21.413	3.41712e-11	1.72968e-09		Potri.001G158400	AT4G12520	Bifunctional inhibitor/lipid-transfer protein/seed storage 2S albumin superfamily protein	-7.12199	0.000102237	0.00268663		Potri.001G092900	AT4G11070	WRKY family transcription factor	-53.0647	0	0		Potri.019G103500
							Potri.014G185900			2.52086	5.20429e-07	6.07601e-05		Potri.011G030700	AT4G11900	S-locus lectin protein kinase family protein	-5.53422	4.30138e-35	1.30937e-33		Potri.010G213400	AT3G55090	ABC-2 type transporter family protein	-15.4316	1.39163e-24	1.28206e-23		Potri.010G231500	AT2G36690	2-oxoglutarate (2OG) and Fe(II)-dependent oxygenase superfamily protein	-21.3659	0.00157344	0.0220484		Potri.009G106400	AT1G49570	Peroxidase superfamily protein	-7.09356	3.05208e-10	1.9952e-08		Potri.010G046800	AT1G67900	Phototropic-responsive NPH3 family protein	-52.7739	4.50012e-72	6.05532e-71		Potri.019G091600
							Potri.003G167400	AT5G50760	SAUR-like auxin-responsive protein family	2.52865	3.9066e-11	7.69826e-09		Potri.004G122900	AT5G39670	Calcium-binding EF-hand family protein	-5.52926	6.99744e-152	7.93731e-150		Potri.001G328000	AT5G13080	WRKY DNA-binding protein 75	-15.3956	6.79692e-94	2.0757e-92		Potri.002G080500	AT1G80830	natural resistance-associated macrophage protein 1	-21.3409	2.29693e-13	1.4449e-11		Potri.001G166200	AT1G17380	jasmonate-zim-domain protein 5	-7.05954	4.17304e-06	0.00014715		Potri.005G246700	AT1G76110	HMG (high mobility group) box protein with ARID/BRIGHT DNA-binding domain	-52.4947	8.1677e-100	1.43915e-98		Potri.017G016700
							Potri.006G050800	AT3G57450		2.53945	4.17117e-06	0.000406283		Potri.019G065000	AT1G03220	Eukaryotic aspartyl protease family protein	-5.49852	6.21762e-09	6.44241e-08		Potri.006G231100	AT1G23550	similar to RCD one 2	-15.3114	8.45276e-100	2.74609e-98		Potri.001G440200	AT5G36110	cytochrome P450, family 716, subfamily A, polypeptide 1	-21.3065	1.61908e-05	0.000379103		Potri.017G064100	AT5G67400	root hair specific 19	-7.04133	7.05904e-11	4.97323e-09		Potri.015G081300	AT1G12940	nitrate transporter2.5	-52.1875	3.29324e-71	4.39904e-70		Potri.008G192100
							Potri.010G129200	AT1G25560	AP2/B3 transcription factor family protein	2.55619	0.000194569	0.0125864		Potri.T115000	AT1G76650	calmodulin-like 38	-5.49852	4.81134e-05	0.000312582		Potri.003G176700	AT5G13930	Chalcone and stilbene synthase family protein	-15.2554	8.41074e-31	9.32508e-30		Potri.014G025300	AT1G46480	WUSCHEL related homeobox 4	-21.2131	7.87013e-11	3.83824e-09		Potri.T175300	AT3G12500	basic chitinase	-7.04132	0.000102237	0.00268663		Potri.019G020100	AT2G21840	Cysteine/Histidine-rich C1 domain family protein	-51.7966	7.41584e-43	6.70354e-42		Potri.005G237700
							Potri.009G119900	AT2G16385		2.56802	4.7142e-54	5.35706e-51		Potri.006G101200	AT5G05600	2-oxoglutarate (2OG) and Fe(II)-dependent oxygenase superfamily protein	-5.49852	4.81134e-05	0.000312645		Potri.002G213100	AT3G63010	alpha/beta-Hydrolases superfamily protein	-15.1642	0	0		Potri.011G048500	AT1G74100	sulfotransferase 16	-21.2108	7.98324e-06	0.000199863		Potri.002G134500	AT1G75130	cytochrome P450, family 721, subfamily A, polypeptide 1	-7.01301	2.1985e-05	0.000670269		Potri.010G121300	AT1G68430		-51.7966	5.69508e-15	2.52725e-14		Potri.011G061500
							Potri.010G171000	AT1G01550	Protein of unknown function (DUF793)	2.57609	0.000468284	0.0271501		Potri.001G119900	AT4G12410	SAUR-like auxin-responsive protein family	-5.48144	1.0608e-87	6.81781e-86		Potri.017G140100	AT3G14470	NB-ARC domain-containing disease resistance protein	-15.1432	0.000255586	0.000664507		Potri.007G044800	AT5G67080	mitogen-activated protein kinase kinase kinase 19	-21.1621	2.24202e-06	6.15918e-05		Potri.006G260600			-7.00055	0.000482583	0.0107469		Potri.015G122000	AT5G38280	PR5-like receptor kinase	-51.7966	1.24092e-70	1.64559e-69		Potri.008G094300
							Potri.006G217000	AT5G20885	RING/U-box superfamily protein	2.57718	3.23684e-09	5.20505e-07		Potri.014G033600	AT2G26560	phospholipase A 2A	-5.46642	4.05604e-79	2.39277e-77		Potri.014G131800	AT1G02900	rapid alkalinization factor 1	-15.1432	1.13903e-07	4.25098e-07		Potri.015G003500	AT1G05260	Peroxidase superfamily protein	-20.9293	3.45798e-09	1.40111e-07		Potri.012G012100			-6.99657	0.000846217	0.0173633		Potri.001G167800	AT5G07990	Cytochrome P450 superfamily protein	-51.7966	5.69508e-15	2.52691e-14		Potri.019G024600
							Potri.004G167900	AT4G32090	Beta-1,3-N-Acetylglucosaminyltransferase family protein	2.59143	6.51781e-05	0.00472763		Potri.003G191200	AT2G03220	fucosyltransferase 1	-5.45924	2.11094e-57	9.6524e-56		Potri.010G202600			-15.1432	0.000255586	0.000664401		Potri.T051700	AT2G26560	phospholipase A 2A	-20.889	1.13532e-11	6.07442e-10		Potri.004G085400	AT5G37600	glutamine synthase clone R1	-6.95149	1.27146e-16	1.54781e-14		Potri.009G071100	AT5G12340		-51.7966	7.41584e-43	6.7017e-42		Potri.006G062200
							Potri.005G050600	AT3G04880	DNA-damage-repair/toleration protein (DRT102)	2.60494	1.51056e-21	5.65897e-19		Potri.004G000400	AT1G73260	kunitz trypsin inhibitor 1	-5.45488	2.49886e-28	6.41645e-27		Potri.003G118700	AT1G04110	Subtilase family protein	-15.1432	0.000255586	0.000664666		Potri.018G043900	AT5G11590	Integrase-type DNA-binding superfamily protein	-20.693	0.000826453	0.012499		Potri.004G044700	AT2G34700	Pollen Ole e 1 allergen and extensin family protein	-6.95055	9.94013e-52	5.11116e-49		Potri.005G056800	AT5G60900	receptor-like protein kinase 1	-51.7966	8.23058e-154	2.05871e-152		Potri.002G257900
							Potri.004G182100	AT3G12500	basic chitinase	2.60508	3.77691e-05	0.00296679		Potri.016G130700	AT5G01750	Protein of unknown function (DUF567)	-5.45488	4.53468e-08	4.36431e-07		Potri.003G213900			-15.1432	0.000255586	0.000664613		Potri.007G045100	AT5G67090	Subtilisin-like serine endopeptidase family protein	-20.6527	0.00298208	0.0383092		Potri.012G102400			-6.93168	0.000306861	0.00717209		Potri.005G053800	AT5G43700	AUX/IAA transcriptional regulator family protein	-51.657	4.36924e-98	7.62524e-97		Potri.005G011600
							Potri.002G111900	AT1G50010	tubulin alpha-2 chain	2.63003	3.95048e-06	0.000386999		Potri.019G073300	AT1G22810	Integrase-type DNA-binding superfamily protein	-5.44496	1.44991e-09	1.57714e-08		Potri.003G003700	AT1G09600	Protein kinase superfamily protein	-15.1432	0.000255586	0.00066456		Potri.010G042000	AT1G60470	galactinol synthase 4	-20.3189	1.13532e-11	6.07442e-10		Potri.007G044800	AT5G67080	mitogen-activated protein kinase kinase kinase 19	-6.90316	4.17304e-06	0.00014715		Potri.T000200	AT2G38290	ammonium transporter 2	-51.5523	1.83477e-56	2.0504e-55		Potri.014G038300
							Potri.008G175700			2.64818	2.30755e-06	0.000236948		Potri.002G128500	AT2G26530	Protein of unknown function (DUF1645)	-5.40033	1.08253e-05	7.82031e-05		Potri.009G046100	AT5G60440	AGAMOUS-like 62	-15.1432	0.000255586	0.000664772		Potri.008G131200	AT1G14930	Polyketide cyclase/dehydrase and lipid transport superfamily protein	-20.2276	0	0		Potri.T146400	AT1G06840	Leucine-rich repeat protein kinase family protein	-6.89858	2.89214e-09	1.68306e-07		Potri.005G091700	AT5G23210	serine carboxypeptidase-like 34	-51.4057	4.67458e-70	6.16428e-69		Potri.005G013100
							Potri.006G090100	AT5G02090		2.65658	5.16731e-05	0.00386313		Potri.T110100	AT1G07390	receptor like protein 1	-5.40033	4.57052e-19	8.5408e-18		Potri.003G079300	AT2G44940	Integrase-type DNA-binding superfamily protein	-15.1432	0.000255586	0.000664719		Potri.002G242700	AT5G48740	Leucine-rich repeat protein kinase family protein	-20.2155	0.00298208	0.0383092		Potri.009G048100	AT3G07600	Heavy metal transport/detoxification superfamily protein	-6.89827	3.78393e-14	3.67212e-12		Potri.008G182200	AT1G67750	Pectate lyase family protein	-51.1451	2.79398e-42	2.49348e-41		Potri.015G010500
							Potri.008G110300	AT3G25560	NSP-interacting kinase 2	2.67136	2.13048e-07	2.6411e-05		Potri.008G119600	AT4G39670	Glycolipid transfer protein (GLTP) family protein	-5.39275	0	0		Potri.008G155200	AT3G22620	Bifunctional inhibitor/lipid-transfer protein/seed storage 2S albumin superfamily protein	-15.1432	0.000255586	0.000664454		Potri.007G038300	AT5G66920	SKU5 similar 17	-20.1187	8.69388e-15	6.03773e-13		Potri.006G278000	AT4G31330	Protein of unknown function, DUF599	-6.87333	4.95622e-11	3.54983e-09		Potri.016G104300	AT3G53980	Bifunctional inhibitor/lipid-transfer protein/seed storage 2S albumin superfamily protein	-50.8193	2.30936e-28	1.54899e-27		Potri.005G109200
							Potri.008G134000	AT2G01670	nudix hydrolase homolog 17	2.68064	0.000961879	0.0497593		Potri.001G158800	AT4G39720	VQ motif-containing protein	-5.38069	6.69938e-38	2.17666e-36		Potri.009G147100	AT2G36380	pleiotropic drug resistance 6	-15.0103	7.26312e-123	2.8968e-121		Potri.016G103500	AT3G53960	Major facilitator superfamily protein	-19.8754	0.000432382	0.00712917		Potri.010G188000	AT5G05600	2-oxoglutarate (2OG) and Fe(II)-dependent oxygenase superfamily protein	-6.86994	0.000306861	0.00717209		Potri.010G069800	AT4G21410	cysteine-rich RLK (RECEPTOR-like protein kinase) 29	-50.8193	1.10598e-14	4.85241e-14		Potri.018G051400
							Potri.004G235400	AT4G19230	cytochrome P450, family 707, subfamily A, polypeptide 1	2.71387	2.14569e-08	3.12601e-06		Potri.003G120400	AT4G11820	hydroxymethylglutaryl-CoA synthase / HMG-CoA synthase / 3-hydroxy-3-methylglutaryl coenzyme A synthase	-5.37801	1.64277e-33	4.7931e-32		Potri.002G033600	AT5G42800	dihydroflavonol 4-reductase	-14.9854	2.39858e-205	1.60488e-203		Potri.009G139700	AT4G35160	O-methyltransferase family protein	-19.69	6.20691e-17	4.98909e-15		Potri.006G073400	AT5G57123		-6.8442	5.85756e-05	0.00162087		Potri.019G086300	AT1G34300	lectin protein kinase family protein	-50.8193	1.10598e-14	4.85305e-14		Potri.013G144200
							Potri.006G105100	AT5G01710	methyltransferases	2.7223	0.000468284	0.0271501		Potri.004G220400	AT3G25730	ethylene response DNA binding factor 3	-5.34578	7.66924e-08	7.19893e-07		Potri.017G041000	AT3G21330	basic helix-loop-helix (bHLH) DNA-binding superfamily protein	-14.9749	1.67675e-20	1.32486e-19		Potri.003G066400	AT5G07990	Cytochrome P450 superfamily protein	-19.605	3.24437e-17	2.67595e-15		Potri.004G211900	AT2G28315	Nucleotide/sugar transporter family protein	-6.82749	0.000846217	0.0173633		Potri.010G042000	AT1G60470	galactinol synthase 4	-50.4935	0	0		Potri.019G080000
							Potri.006G053600	AT3G20898		2.74139	5.16731e-05	0.00386313		Potri.017G058000	AT3G06240	F-box family protein	-5.31851	1.29107e-18	2.36475e-17		Potri.017G134000	AT2G26560	phospholipase A 2A	-14.9413	3.04514e-17	2.08941e-16		Potri.009G049600	AT3G20060	ubiquitin-conjugating enzyme19	-19.4409	0.000117157	0.00223648		Potri.T012700	AT5G25610	BURP domain-containing protein	-6.81015	1.60149e-06	6.05632e-05		Potri.011G050000	AT2G04160	Subtilisin-like serine endopeptidase family protein	-49.842	2.14712e-14	9.30513e-14		Potri.001G299400
							Potri.008G066000	AT2G40000	ortholog of sugar beet HS1 PRO-1 2	2.7615	9.32268e-13	2.13302e-10		Potri.001G452000	AT2G36090	F-box family protein	-5.31851	3.34536e-27	8.35126e-26		Potri.005G246300	AT3G14390	Pyridoxal-dependent decarboxylase family protein	-14.8908	5.63566e-14	3.307e-13		Potri.016G051500	AT2G42320	nucleolar protein gar2-related	-19.3539	3.45798e-09	1.40111e-07		Potri.012G006300	AT5G24530	2-oxoglutarate (2OG) and Fe(II)-dependent oxygenase superfamily protein	-6.80855	0.000154416	0.00388022		Potri.018G148100	AT4G04940	transducin family protein / WD-40 repeat family protein	-49.842	2.61438e-187	7.9363e-186		Potri.006G131000
							Potri.T141900	AT3G03280		2.76927	0.000504099	0.0285944		Potri.012G105600	AT2G47140	NAD(P)-binding Rossmann-fold superfamily protein	-5.31221	2.74412e-29	7.21235e-28		Potri.016G081800			-14.6384	2.15448e-07	7.82214e-07		Potri.006G264600	AT2G25060	early nodulin-like protein 14	-19.3074	0.000432382	0.00712917		Potri.004G032200	AT4G05150	Octicosapeptide/Phox/Bem1p family protein	-6.79289	4.96258e-13	4.35027e-11		Potri.007G021400	AT4G36470	S-adenosyl-L-methionine-dependent methyltransferases superfamily protein	-49.3534	1.68706e-27	1.1088e-26		Potri.010G140000
							Potri.002G020700	AT2G17880	Chaperone DnaJ-domain superfamily protein	2.77441	1.29845e-07	1.6517e-05		Potri.018G032200	AT2G26640	3-ketoacyl-CoA synthase 11	-5.30545	0	0		Potri.014G049600	AT3G60280	uclacyanin 3	-14.6384	2.15448e-07	7.82127e-07		Potri.002G175200	AT2G46660	cytochrome P450, family 78, subfamily A, polypeptide 6	-19.2679	4.23624e-06	0.000112375		Potri.012G088300	AT5G50150	Protein of Unknown Function (DUF239)	-6.77758	0.000154416	0.00388022		Potri.005G256100	AT1G76430	phosphate transporter 1;9	-49.2836	3.41178e-93	5.68348e-92		Potri.006G190300
							Potri.018G100200	AT4G30460	glycine-rich protein	2.77685	1.1367e-207	5.53588e-204		Potri.009G083300	AT4G33720	CAP (Cysteine-rich secretory proteins, Antigen 5, and Pathogenesis-related 1 protein) superfamily protein	-5.30214	8.18518e-05	0.000510437		Potri.005G244800	AT5G66070	RING/U-box superfamily protein	-14.5996	1.45621e-41	2.08942e-40		Potri.019G125600	AT3G51680	NAD(P)-binding Rossmann-fold superfamily protein	-19.2291	6.07195e-05	0.00124981		Potri.006G010300	AT3G26040	HXXXD-type acyl-transferase family protein	-6.76148	0.000527306	0.0115635		Potri.005G183000	AT4G37925	subunit NDH-M of NAD(P)H:plastoquinone dehydrogenase complex	-49.1905	6.68616e-80	9.7489e-79		Potri.012G088300
							Potri.012G141300	AT4G25580	CAP160 protein	2.77928	7.62929e-15	2.0162e-12		Potri.014G162000	AT5G47530	Auxin-responsive family protein	-5.30214	8.18518e-05	0.000510535		Potri.005G024900	AT5G03980	SGNH hydrolase-type esterase superfamily protein	-14.2598	2.34628e-25	2.21476e-24		Potri.005G040700	AT1G54690	gamma histone variant H2AX	-19.2011	6.07195e-05	0.00124981		Potri.001G140500	AT4G17940	Tetratricopeptide repeat (TPR)-like superfamily protein	-6.73413	0.000177583	0.00441407		Potri.005G037400	AT3G47570	Leucine-rich repeat protein kinase family protein	-48.9345	1.43238e-183	4.24653e-182		Potri.010G138400
							Potri.007G128600	AT2G43290	Calcium-binding EF-hand family protein	2.78163	2.07789e-11	4.24176e-09		Potri.014G133900	AT3G62930	Thioredoxin superfamily protein	-5.30214	8.18518e-05	0.000510634		Potri.001G008900	AT1G55230	Family of unknown function (DUF716)	-14.2254	1.26427e-132	5.48553e-131		Potri.019G093300	AT2G20520	FASCICLIN-like arabinogalactan 6	-19.1359	0.000432382	0.00712917		Potri.014G071700	AT3G60900	FASCICLIN-like arabinogalactan-protein 10	-6.70947	4.17304e-06	0.00014715		Potri.016G135800	AT5G01870	Bifunctional inhibitor/lipid-transfer protein/seed storage 2S albumin superfamily protein	-48.8647	2.8895e-40	2.49106e-39		Potri.010G211500
							Potri.003G138600	AT4G11070	WRKY family transcription factor	2.79088	0.000164631	0.010814		Potri.002G188600	AT3G62220	Protein kinase superfamily protein	-5.29739	0	0		Potri.010G115100	AT2G01300		-14.2009	9.67974e-91	2.84413e-89		Potri.014G171300	AT3G07600	Heavy metal transport/detoxification superfamily protein	-18.8333	1.79417e-09	7.53335e-08		Potri.010G080400	AT2G26640	3-ketoacyl-CoA synthase 11	-6.70064	7.28939e-06	0.000244763		Potri.003G181800	AT3G50170	Plant protein of unknown function (DUF247)	-48.8647	3.2723e-27	2.13662e-26		Potri.001G280200
							Potri.014G030700	AT1G18890	calcium-dependent protein kinase 1	2.79637	4.68642e-05	0.00353462		Potri.001G374800	AT2G29120	glutamate receptor 2.7	-5.25593	2.7483e-25	6.45222e-24		Potri.018G082700			-14.1336	3.81766e-10	1.74228e-09		Potri.012G016200	AT3G49260	IQ-domain 21	-18.813	0.00298208	0.0383092		Potri.003G193200	AT5G07010	sulfotransferase 2A	-6.69807	0.000482583	0.0107469		Potri.006G271600	AT3G14470	NB-ARC domain-containing disease resistance protein	-47.8874	8.08378e-14	3.41096e-13		Potri.018G103900
							Potri.014G078700	AT2G45760	BON association protein 2	2.80037	7.7814e-06	0.000722822		Potri.019G118700	AT5G16770	myb domain protein 9	-5.23668	1.83402e-05	0.000127863		Potri.008G114600	AT1G68765	Putative membrane lipoprotein	-13.9317	5.04616e-45	7.79654e-44		Potri.T053900			-18.809	2.06635e-14	1.39867e-12		Potri.009G087200	AT1G10200	GATA type zinc finger transcription factor family protein	-6.68965	0.000846217	0.0173633		Potri.017G152500	AT3G47570	Leucine-rich repeat protein kinase family protein	-47.8874	1.23042e-26	7.91168e-26		Potri.001G270800
							Potri.001G448000	AT5G17540	HXXXD-type acyl-transferase family protein	2.8257	7.6187e-09	1.17525e-06		Potri.001G442200	AT4G21390	S-locus lectin protein kinase family protein	-5.23668	7.20702e-35	2.18563e-33		Potri.T095900	AT2G26560	phospholipase A 2A	-13.9317	7.19872e-16	4.65417e-15		Potri.008G079100	AT2G43290	Calcium-binding EF-hand family protein	-18.7105	6.65595e-09	2.58525e-07		Potri.014G073100	AT2G45600	alpha/beta-Hydrolases superfamily protein	-6.67498	3.79425e-05	0.00109112		Potri.010G187000	AT2G40180	phosphatase 2C5	-47.692	7.12288e-128	1.53277e-126		Potri.T160900
							Potri.007G025900	AT1G75170	Sec14p-like phosphatidylinositol transfer family protein	2.83184	8.1489e-05	0.00575164		Potri.018G138900	AT2G17220	Protein kinase superfamily protein	-5.22784	3.76098e-27	9.38156e-26		Potri.006G063800	AT5G01860	C2H2 and C2HC zinc fingers superfamily protein	-13.8812	7.08662e-13	3.91718e-12		Potri.004G032400	AT4G05120	Major facilitator superfamily protein	-18.6191	0.000432382	0.00712917		Potri.012G105700	AT2G47140	NAD(P)-binding Rossmann-fold superfamily protein	-6.62752	3.53856e-07	1.51249e-05		Potri.003G102300			-47.3988	2.38522e-26	1.52155e-25		Potri.011G081000
							Potri.001G450000	AT1G32928		2.83569	2.5712e-08	3.68298e-06		Potri.011G151600	AT1G32928		-5.20941	9.2424e-76	5.30707e-74		Potri.001G268500			-13.7818	0	0		Potri.015G006000	AT3G53480	pleiotropic drug resistance 9	-18.5635	2.81051e-05	0.000622003		Potri.001G142200	AT1G32640	Basic helix-loop-helix (bHLH) DNA-binding family protein	-6.61097	3.77714e-10	2.45059e-08		Potri.001G438700	AT1G79040	photosystem II subunit R	-47.3173	0	0		Potri.005G012100
							Potri.006G261700	AT5G10970	C2H2 and C2HC zinc fingers superfamily protein	2.86826	0.000885239	0.046644		Potri.003G103900	AT1G32350	alternative oxidase 1D	-5.20783	1.05908e-296	2.44557e-294		Potri.010G142500	AT4G16265	RNA polymerases M/15 Kd subunit	-13.6289	7.66394e-07	2.65021e-06		Potri.010G029100	AT5G35630	glutamine synthetase 2	-18.549	4.23624e-06	0.000112375		Potri.006G056100			-6.60462	6.57914e-10	4.14366e-08		Potri.003G094400	AT4G25960	P-glycoprotein 2	-47.2359	7.91024e-39	6.644e-38		Potri.009G085900
							Potri.008G069400	AT2G40140	zinc finger (CCCH-type) family protein	2.88831	5.05273e-14	1.23923e-11		Potri.015G061600	AT1G74360	Leucine-rich repeat protein kinase family protein	-5.18993	5.26096e-11	6.35562e-10		Potri.012G139000	AT5G07280	Leucine-rich repeat transmembrane protein kinase	-13.6289	7.66394e-07	2.65049e-06		Potri.002G046400	AT3G54560	histone H2A 11	-18.4888	7.98324e-06	0.000199863		Potri.001G046000	AT3G50160	Plant protein of unknown function (DUF247)	-6.57497	0.000846217	0.0173633		Potri.001G416800	AT5G54690	galacturonosyltransferase 12	-47.1545	2.76298e-51	2.84558e-50		Potri.001G164700
							Potri.001G058500			2.88976	3.88828e-07	4.60261e-05		Potri.002G057200	AT2G43000	NAC domain containing protein 42	-5.17717	1.80409e-16	3.00632e-15		Potri.014G151800	AT3G59310	Eukaryotic protein of unknown function (DUF914)	-13.4374	8.6814e-82	2.30549e-80		Potri.003G065400	AT3G13840	GRAS family transcription factor	-18.4786	0.00157344	0.0220484		Potri.001G280200	AT5G45840	Leucine-rich repeat protein kinase family protein	-6.5734	1.1344e-11	8.72347e-10		Potri.001G323500	AT2G33500	B-box type zinc finger protein with CCT domain	-46.9101	1.19267e-187	3.6339e-186		Potri.009G098500
							Potri.002G250900			2.90196	2.66638e-15	7.21426e-13		Potri.T091200	AT5G38280	PR5-like receptor kinase	-5.14042	6.83158e-13	9.40994e-12		Potri.008G187100	AT3G26590	MATE efflux family protein	-13.3484	3.82878e-26	3.71644e-25		Potri.004G089700	AT5G37730		-18.3429	0.000117157	0.00223648		Potri.001G020200	AT4G35040	Basic-leucine zipper (bZIP) transcription factor family protein	-6.57263	5.85756e-05	0.00162087		Potri.009G114800			-46.9101	1.56768e-13	6.54363e-13		Potri.006G057900
							Potri.001G464300	AT4G20880	ethylene-responsive nuclear protein / ethylene-regulated nuclear protein (ERT2)	2.95556	4.44333e-07	5.22336e-05		Potri.005G204600	AT3G59080	Eukaryotic aspartyl protease family protein	-5.13864	2e-305	4.82507e-303		Potri.017G075900	AT1G27100	Actin cross-linking protein	-13.3404	6.98702e-40	9.65121e-39		Potri.005G233900	AT5G10390	Histone superfamily protein	-18.3153	0.000432382	0.00712917		Potri.009G064300	AT3G20820	Leucine-rich repeat (LRR) family protein	-6.56729	2.22736e-08	1.15564e-06		Potri.017G098300	AT3G29780	ralf-like 27	-46.9101	4.62292e-26	2.9269e-25		Potri.005G153100
							Potri.001G239700			2.96534	4.47657e-09	7.09817e-07		Potri.015G074500	AT4G20970	basic helix-loop-helix (bHLH) DNA-binding superfamily protein	-5.13805	2.9234e-148	3.20365e-146		Potri.010G085200	AT3G22620	Bifunctional inhibitor/lipid-transfer protein/seed storage 2S albumin superfamily protein	-13.3354	2.56594e-119	9.89481e-118		Potri.012G037300	AT1G14590	Nucleotide-diphospho-sugar transferase family protein	-18.2666	2.81051e-05	0.000622003		Potri.004G141200	AT4G34410	redox responsive transcription factor 1	-6.54239	6.71491e-16	7.53536e-14		Potri.005G057000	AT5G60900	receptor-like protein kinase 1	-46.9101	4.62292e-26	2.92746e-25		Potri.019G114700
							Potri.008G061800	AT5G05960	Bifunctional inhibitor/lipid-transfer protein/seed storage 2S albumin superfamily protein	3.00696	3.80981e-205	1.6235e-201		Potri.004G181200	AT1G47670	Transmembrane amino acid transporter family protein	-5.13142	1.35866e-134	1.34733e-132		Potri.009G063200			-13.2452	2.93974e-137	1.31763e-135		Potri.002G118000	AT1G10200	GATA type zinc finger transcription factor family protein	-18.0504	0.000826453	0.012499		Potri.006G138700	AT1G19210	Integrase-type DNA-binding superfamily protein	-6.53903	4.96258e-13	4.35027e-11		Potri.005G207000	AT1G06690	NAD(P)-linked oxidoreductase superfamily protein	-46.7705	5.08052e-88	8.06013e-87		Potri.001G409400
							Potri.009G158900	AT2G27080	Late embryogenesis abundant (LEA) hydroxyproline-rich glycoprotein family	3.01081	9.89364e-08	1.28734e-05		Potri.013G086100	AT2G19130	S-locus lectin protein kinase family protein	-5.11395	1.69661e-17	2.96316e-16		Potri.014G040000	AT2G23770	protein kinase family protein / peptidoglycan-binding LysM domain-containing protein	-13.2363	7.16194e-26	6.90041e-25		Potri.008G045100	AT3G45650	nitrate excretion transporter1	-17.9937	0.000117157	0.00223648		Potri.009G148200	AT3G44716		-6.53816	0.000846217	0.0173633		Potri.016G131300	AT5G01750	Protein of unknown function (DUF567)	-46.4215	8.95814e-26	5.61878e-25		Potri.001G147700
							Potri.018G101400	AT3G02468	conserved peptide upstream open reading frame 9	3.01401	6.31995e-14	1.52804e-11		Potri.018G105500	AT5G48930	hydroxycinnamoyl-CoA shikimate/quinate hydroxycinnamoyl transferase	-5.10576	0.000138586	0.000824477		Potri.008G038300	AT5G04220	Calcium-dependent lipid-binding (CaLB domain) family protein	-13.1835	2.09914e-47	3.4081e-46		Potri.013G152300	AT3G09280		-17.961	1.11083e-17	9.454e-16		Potri.002G023200	AT1G75710	C2H2-like zinc finger protein	-6.52971	3.3409e-05	0.00097872		Potri.005G109200	AT4G35100	plasma membrane intrinsic protein 3	-46.1941	0	0		Potri.T092300
							Potri.011G129100	AT4G27280	Calcium-binding EF-hand family protein	3.01658	1.2227e-13	2.93543e-11		Potri.010G187000	AT2G40180	phosphatase 2C5	-5.09741	8.78092e-64	4.31413e-62		Potri.001G051500	AT5G13930	Chalcone and stilbene synthase family protein	-13.1394	9.30842e-179	5.37792e-177		Potri.008G101700			-17.846	0.000432382	0.00712917		Potri.001G266900	AT3G08040	MATE efflux family protein	-6.52816	2.3804e-06	8.68721e-05		Potri.016G033200	AT5G12250	beta-6 tubulin	-45.9328	4.44092e-256	1.82776e-254		Potri.010G137300
							Potri.002G208400	AT2G30540	Thioredoxin superfamily protein	3.0265	3.37119e-06	0.000335065		Potri.002G056800	AT5G17230	PHYTOENE SYNTHASE	-5.09165	1.26409e-221	2.15081e-219		Potri.005G211800	AT3G22600	Bifunctional inhibitor/lipid-transfer protein/seed storage 2S albumin superfamily protein	-13.1241	2.53136e-09	1.08632e-08		Potri.014G119900	AT2G47360		-17.7114	0.00157344	0.0220484		Potri.T053800	AT3G60470	Plant protein of unknown function (DUF247)	-6.50803	0.000527306	0.0115635		Potri.006G056800	AT3G57780		-45.9328	3.039e-13	1.25218e-12		Potri.006G033500
							Potri.001G009200	AT5G19875		3.08392	1.30434e-12	2.9448e-10		Potri.016G066700	AT3G10660	calmodulin-domain protein kinase cdpk isoform 2	-5.08183	7.82266e-185	1.08537e-182		Potri.009G033500	AT5G59480	Haloacid dehalogenase-like hydrolase (HAD) superfamily protein	-13.1241	2.53136e-09	1.08604e-08		Potri.003G214500	AT5G19890	Peroxidase superfamily protein	-17.656	2.28239e-71	1.08567e-68		Potri.003G065400	AT3G13840	GRAS family transcription factor	-6.48628	0.000482583	0.0107469		Potri.006G246000	AT2G25680	molybdate transporter 1	-45.9328	3.039e-13	1.25233e-12		Potri.001G049000
							Potri.013G001400			3.09784	4.11388e-05	0.00318019		Potri.013G083500	AT5G05300		-5.0784	9.4487e-82	5.7525e-80		Potri.019G121900	AT1G73325	Kunitz family trypsin and protease inhibitor protein	-13.1241	1.44092e-06	4.84196e-06		Potri.T051800	AT2G26560	phospholipase A 2A	-17.6485	3.65108e-09	1.46567e-07		Potri.018G063500	AT3G43190	sucrose synthase 4	-6.41088	3.43075e-09	1.97317e-07		Potri.009G148900	AT3G44735	PHYTOSULFOKINE 3 PRECURSOR	-45.9328	1.73552e-25	1.08116e-24		Potri.010G183500
							Potri.006G006100	AT5G50740	Heavy metal transport/detoxification superfamily protein	3.11481	0.000125253	0.00845543		Potri.005G095500	AT5G23960	terpene synthase 21	-5.07304	3.09424e-05	0.000207662		Potri.001G299800	AT1G49800		-13.1241	2.53136e-09	1.08618e-08		Potri.011G049000	AT1G18590	sulfotransferase 17	-17.5529	6.23517e-07	1.8827e-05		Potri.019G108500			-6.39762	0.000527306	0.0115635		Potri.015G006100	AT1G64940	cytochrome P450, family 87, subfamily A, polypeptide 6	-45.9328	1.73552e-25	1.08096e-24		Potri.004G105500
							Potri.009G161500	AT3G44260	Polynucleotidyl transferase, ribonuclease H-like superfamily protein	3.1901	4.07742e-13	9.52078e-11		Potri.012G117000	AT5G45160	Root hair defective 3 GTP-binding protein (RHD3)	-5.07304	3.09424e-05	0.000207705		Potri.001G268400			-12.9626	1.57295e-67	3.5275e-66		Potri.010G128300	AT1G25530	Transmembrane amino acid transporter family protein	-17.5394	1.30242e-22	1.43117e-20		Potri.005G172400	AT1G37130	nitrate reductase 2	-6.38685	4.56083e-08	2.24464e-06		Potri.009G154500	AT1G21270	wall-associated kinase 2	-45.514	1.94647e-85	2.98046e-84		Potri.008G099100
							Potri.002G102500	AT4G24380		3.19252	6.0418e-05	0.00444862		Potri.006G178200	AT4G30460	glycine-rich protein	-5.06442	6.3464e-14	9.24173e-13		Potri.012G104600	AT1G24140	Matrixin family protein	-12.9444	0	0		Potri.007G056400	AT2G17820	histidine kinase 1	-17.4116	2.24202e-06	6.15918e-05		Potri.010G069000	AT3G23430	phosphate 1	-6.35061	1.42907e-31	4.13723e-29		Potri.014G026700	AT5G67090	Subtilisin-like serine endopeptidase family protein	-44.9555	8.09126e-37	6.55392e-36		Potri.016G034100
							Potri.001G320000	AT3G23820	UDP-D-glucuronate 4-epimerase 6	3.22608	3.4652e-05	0.00274089		Potri.004G052600	AT2G29120	glutamate receptor 2.7	-5.0555	4.81714e-111	4.03442e-109		Potri.002G093600			-12.7876	4.74074e-09	1.98889e-08		Potri.012G102100			-17.3974	3.27743e-07	1.0346e-05		Potri.007G019900	AT1G75390	basic leucine-zipper 44	-6.33529	1.98357e-13	1.83206e-11		Potri.005G082900	AT3G07610	Transcription factor jumonji (jmjC) domain-containing protein	-44.9555	6.50996e-25	4.001e-24		Potri.007G092500
							Potri.016G137900	AT3G56400	WRKY DNA-binding protein 70	3.2305	1.76159e-05	0.00149389		Potri.011G106400	AT1G53440	Leucine-rich repeat transmembrane protein kinase	-5.01274	1.05773e-13	1.52313e-12		Potri.008G149200	AT1G54870	NAD(P)-binding Rossmann-fold superfamily protein	-12.6359	0	0		Potri.014G171500	AT3G07600	Heavy metal transport/detoxification superfamily protein	-17.3292	1.71931e-07	5.64819e-06		Potri.017G081000	AT4G14960	Tubulin/FtsZ family protein	-6.25237	0.000482583	0.0107469		Potri.006G018000	AT4G17220	microtubule-associated proteins 70-5	-44.9555	5.88888e-13	2.38969e-12		Potri.015G060900
							Potri.008G050700	AT4G01470	tonoplast intrinsic protein 1;3	3.2401	4.45154e-34	2.81032e-31		Potri.007G044800	AT5G67080	mitogen-activated protein kinase kinase kinase 19	-5.00455	8.32202e-147	8.93802e-145		Potri.001G294800	AT3G19615		-12.6308	0	0		Potri.011G020900	AT1G05010	ethylene-forming enzyme	-17.3237	1.50019e-05	0.000354855		Potri.014G030300			-6.242	3.79425e-05	0.00109112		Potri.012G065900			-44.9555	5.88888e-13	2.38999e-12		Potri.009G011100
							Potri.006G234900	AT2G25890	Oleosin family protein	3.26485	3.4652e-05	0.00274089		Potri.010G089800	AT5G26340	Major facilitator superfamily protein	-4.99207	8e-304	1.91573e-301		Potri.008G033700	AT3G47570	Leucine-rich repeat protein kinase family protein	-12.6193	2.70294e-06	8.83935e-06		Potri.009G149700	AT5G22740	cellulose synthase-like A02	-17.1628	6.31294e-21	6.52412e-19		Potri.002G127000	AT5G42380	calmodulin like 37	-6.22007	1.18065e-07	5.44504e-06		Potri.006G255200	AT4G32280	indole-3-acetic acid inducible 29	-44.9555	5.88888e-13	2.39028e-12		Potri.015G121900
							Potri.010G059500	AT1G60420	DC1 domain-containing protein	3.2796	0.000207446	0.0132188		Potri.017G063300	AT5G13180	NAC domain containing protein 83	-4.97285	0	0		Potri.015G113500	AT5G45530	Protein of unknown function (DUF594)	-12.6193	1.63552e-11	8.26125e-11		Potri.001G224800	AT5G56790	Protein kinase superfamily protein	-17.1503	3.13902e-05	0.000685962		Potri.014G100100	AT2G46530	auxin response factor 11	-6.2151	0.00255351	0.0444523		Potri.006G105300	AT2G38470	WRKY DNA-binding protein 33	-44.9333	0	0		Potri.016G086400
							Potri.016G089400			3.31177	8.28945e-06	0.000765842		Potri.002G145300	AT3G60690	SAUR-like auxin-responsive protein family	-4.9683	1.74365e-222	2.98247e-220		Potri.009G132700	AT4G34950	Major facilitator superfamily protein	-12.5795	0	0		Potri.011G048700	AT1G74100	sulfotransferase 16	-17.0732	1.27937e-08	4.83402e-07		Potri.005G226800	AT3G54220	GRAS family transcription factor	-6.17327	0.00255351	0.0444523		Potri.001G083300	AT1G64680		-44.8578	1.50255e-119	3.03521e-118		Potri.015G065500
							Potri.001G464800	AT5G44440	FAD-binding Berberine family protein	3.3171	2.7642e-06	0.000279627		Potri.010G042100	AT1G60590	Pectin lyase-like superfamily protein	-4.96394	7.46664e-13	1.02454e-11		Potri.005G142900	AT4G37290		-12.5472	4.10916e-19	3.06751e-18		Potri.013G121900	AT4G35160	O-methyltransferase family protein	-16.9899	2.81051e-05	0.000622003		Potri.004G189000	AT5G22740	cellulose synthase-like A02	-6.14123	0.000482583	0.0107469		Potri.015G136400	AT5G51990	C-repeat-binding factor 4	-44.6298	1.56633e-36	1.25944e-35		Potri.004G035700
							Potri.002G004400			3.3386	1.14091e-06	0.000124264		Potri.011G114600	AT2G20562		-4.96394	1.0328e-35	3.20732e-34		Potri.009G062700			-12.4847	6.8655e-77	1.72352e-75		Potri.008G084800	AT3G19820	cell elongation protein / DWARF1 / DIMINUTO (DIM)	-16.9602	3.40406e-12	1.89731e-10		Potri.001G216100	AT2G35930	plant U-box 23	-6.13594	1.34914e-07	6.08369e-06		Potri.009G042500	AT2G38080	Laccase/Diphenol oxidase family protein	-44.4669	1.26041e-24	7.69478e-24		Potri.006G249900
							Potri.016G134600	AT3G51630	with no lysine (K) kinase 5	3.34087	2.2371e-05	0.00186012		Potri.003G138600	AT4G11070	WRKY family transcription factor	-4.95791	0	0		Potri.019G091400	AT2G42360	RING/U-box superfamily protein	-12.4817	4.26312e-29	4.51752e-28		Potri.018G052500	AT5G11890		-16.9562	9.76358e-05	0.0019036		Potri.009G139700	AT4G35160	O-methyltransferase family protein	-6.13512	1.01454e-10	7.03256e-09		Potri.001G270800	AT1G12740	cytochrome P450, family 87, subfamily A, polypeptide 2	-44.304	3.03168e-36	2.41999e-35		Potri.006G054700
							Potri.019G067500	AT1G59740	Major facilitator superfamily protein	3.38047	0.000363871	0.0217246		Potri.001G286700	AT5G56000	HEAT SHOCK PROTEIN 81.4	-4.9569	0	0		Potri.001G051600	AT5G13930	Chalcone and stilbene synthase family protein	-12.383	0	0		Potri.009G008500	AT5G60770	nitrate transporter 2.4	-16.9284	2.81051e-05	0.000622003		Potri.019G108700			-6.12884	1.26847e-05	0.000408794		Potri.009G013300	AT5G60580	RING/U-box superfamily protein	-44.304	3.03168e-36	2.42057e-35		Potri.010G058200
							Potri.006G128200	AT2G37170	plasma membrane intrinsic protein 2	3.39731	9.48258e-12	1.98325e-09		Potri.008G059800	AT3G55580	Regulator of chromosome condensation (RCC1) family protein	-4.90939	6.09312e-07	5.20006e-06		Potri.017G133200	AT3G59990	methionine aminopeptidase 2B	-12.2245	6.62002e-248	5.43359e-246		Potri.009G048100	AT3G07600	Heavy metal transport/detoxification superfamily protein	-16.8683	2.06635e-14	1.39867e-12		Potri.016G140100	AT1G06840	Leucine-rich repeat protein kinase family protein	-6.1282	3.91517e-09	2.23684e-07		Potri.001G280200	AT5G45840	Leucine-rich repeat protein kinase family protein	-44.2448	2.1865e-129	4.72981e-128		Potri.005G096400
							Potri.005G117500	AT4G36220	ferulic acid 5-hydroxylase 1	3.39764	6.3681e-18	2.02893e-15		Potri.005G127800	AT2G23790	Protein of unknown function (DUF607)	-4.90939	5.67664e-58	2.62539e-56		Potri.002G175400	AT2G46630		-12.1339	0	0		Potri.001G154300	AT5G47240	nudix hydrolase homolog 8	-16.7257	2.68325e-16	2.08441e-14		Potri.001G240900	AT2G39700	expansin A4	-6.1138	2.1985e-05	0.000670269		Potri.008G146600	AT1G70210	CYCLIN D1;1	-43.9782	2.43976e-24	1.47689e-23		Potri.014G132000
							Potri.014G103100			3.42526	0.000207446	0.0132188		Potri.015G022100	AT5G24120	sigma factor E	-4.90939	2.66194e-06	2.10352e-05		Potri.001G220900	AT1G20030	Pathogenesis-related thaumatin superfamily protein	-12.1145	5.05786e-06	1.6054e-05		Potri.011G049100	AT1G18590	sulfotransferase 17	-16.5395	1.57529e-15	1.15159e-13		Potri.015G085000	AT5G50200	nitrate transmembrane transporters	-6.11368	1.01454e-10	7.03256e-09		Potri.015G035500	AT1G48480	receptor-like kinase 1	-43.9782	2.43976e-24	1.47716e-23		Potri.011G124300
							Potri.004G029100	AT1G61660	basic helix-loop-helix (bHLH) DNA-binding superfamily protein	3.46426	0.000118539	0.00806612		Potri.001G276400	AT5G12340		-4.90939	1.75209e-09	1.8931e-08		Potri.010G069100	AT3G23410	fatty alcohol oxidase 3	-12.1145	3.6334e-23	3.16817e-22		Potri.008G131100	AT1G70890	MLP-like protein 43	-16.3739	7.67357e-227	1.26884e-223		Potri.004G007800	AT1G62280	SLAC1 homologue 1	-6.08461	0.000306861	0.00717209		Potri.002G111900	AT1G50010	tubulin alpha-2 chain	-43.6199	0	0		Potri.002G255000
							Potri.004G200400	AT5G22250	Polynucleotidyl transferase, ribonuclease H-like superfamily protein	3.50089	1.83045e-16	5.33351e-14		Potri.009G066100	AT3G45640	mitogen-activated protein kinase 3	-4.89235	0	0		Potri.011G131500	AT4G38070	basic helix-loop-helix (bHLH) DNA-binding superfamily protein	-12.1145	5.05786e-06	1.60556e-05		Potri.003G146800	AT2G46660	cytochrome P450, family 78, subfamily A, polypeptide 6	-16.3272	2.4555e-08	8.9003e-07		Potri.007G006900	AT3G49760	basic leucine-zipper 5	-6.07335	6.69068e-09	3.73583e-07		Potri.014G171300	AT3G07600	Heavy metal transport/detoxification superfamily protein	-43.338	0	0		Potri.001G233700
							Potri.010G196300	AT5G05960	Bifunctional inhibitor/lipid-transfer protein/seed storage 2S albumin superfamily protein	3.54359	0.000207446	0.0132188		Potri.004G202200	AT2G27480	Calcium-binding EF-hand family protein	-4.86476	6.38962e-15	9.89289e-14		Potri.005G181800	AT1G11050	Protein kinase superfamily protein	-12.1145	3.6334e-23	3.16732e-22		Potri.017G122300	AT2G01275	RING/FYVE/PHD zinc finger superfamily protein	-16.2037	0.000180935	0.0032621		Potri.019G001800	AT5G63710	Leucine-rich repeat protein kinase family protein	-6.05979	1.18065e-07	5.44504e-06		Potri.016G003000	AT5G14420	RING domain ligase2	-43.3267	2.19626e-35	1.72063e-34		Potri.005G112000
							Potri.013G007900			3.55295	4.644e-07	5.4405e-05		Potri.017G145700	AT4G25700	beta-hydroxylase 1	-4.85868	5.90164e-131	5.69517e-129		Potri.002G256500	AT4G28650	Leucine-rich repeat transmembrane protein kinase family protein	-11.9703	4.92746e-18	3.5057e-17		Potri.002G098600	AT4G08950	Phosphate-responsive 1 family protein	-16.1895	2.11323e-58	7.33798e-56		Potri.008G088300	AT1G69530	expansin A1	-6.05087	0.00255351	0.0444523		Potri.013G019900	AT1G62620	Flavin-binding monooxygenase family protein	-43.3267	2.19626e-35	1.72022e-34		Potri.016G060600
							Potri.008G173400	AT4G13480	myb domain protein 79	3.56529	4.76548e-09	7.4523e-07		Potri.001G316300	AT3G01320	SIN3-like 1	-4.85259	5.33392e-75	3.03049e-73		Potri.015G076500	AT5G62520	similar to RCD one 5	-11.9126	0	0		Potri.010G208800			-16.0521	7.98324e-06	0.000199863		Potri.T059900	AT5G37478	TPX2 (targeting protein for Xklp2) protein family	-6.01801	0.000900692	0.0183608		Potri.017G097800	AT3G51550	Malectin/receptor-like protein kinase family protein	-43.2453	1.07596e-46	1.03626e-45		Potri.005G112600
							Potri.009G013900	AT5G60660	plasma membrane intrinsic protein 2;4	3.57746	1.49952e-08	2.22262e-06		Potri.005G195000	AT5G64750	Integrase-type DNA-binding superfamily protein	-4.84927	5.38352e-61	2.57835e-59		Potri.013G135600	AT2G20880	Integrase-type DNA-binding superfamily protein	-11.8303	5.40728e-242	4.29747e-240		Potri.016G081600	AT5G02640		-16.0207	0.000826453	0.012499		Potri.014G007100	AT2G22850	basic leucine-zipper 6	-6.00594	3.94731e-11	2.86292e-09		Potri.005G207100	AT1G06690	NAD(P)-linked oxidoreductase superfamily protein	-43.1231	0	0		Potri.010G067100
							Potri.014G131300	AT2G21045	Rhodanese/Cell cycle control phosphatase superfamily protein	3.61345	0.00040415	0.023755		Potri.T127300	AT3G26300	cytochrome P450, family 71, subfamily B, polypeptide 34	-4.83926	6.79392e-10	7.57881e-09		Potri.013G046100	AT3G04530	phosphoenolpyruvate carboxylase kinase 2	-11.8012	2.0691e-271	1.88856e-269		Potri.009G006600	AT2G36870	xyloglucan endotransglucosylase/hydrolase 32	-16.0145	2.4555e-08	8.9003e-07		Potri.004G173200	AT4G38660	Pathogenesis-related thaumatin superfamily protein	-5.96512	0.000102237	0.00268663		Potri.001G017500	AT3G20820	Leucine-rich repeat (LRR) family protein	-43.001	4.2483e-35	3.30862e-34		Potri.006G200600
							Potri.001G164800	AT1G54070	Dormancy/auxin associated family protein	3.65986	4.54479e-15	1.21997e-12		Potri.004G052500	AT2G29120	glutamate receptor 2.7	-4.82832	3.80348e-67	1.9705e-65		Potri.006G122400	AT2G39210	Major facilitator superfamily protein	-11.7595	0	0		Potri.010G138500	AT3G45070	P-loop containing nucleoside triphosphate hydrolases superfamily protein	-16.0018	7.98324e-06	0.000199863		Potri.007G042900	AT2G15680	Calcium-binding EF-hand family protein	-5.95804	0.000527306	0.0115635		Potri.010G073800	AT5G22750	DNA/RNA helicase protein	-43.001	2.20844e-12	8.70985e-12		Potri.001G318500
							Potri.006G128000	AT2G37170	plasma membrane intrinsic protein 2	3.72416	5.56274e-18	1.78905e-15		Potri.002G222700	AT5G47530	Auxin-responsive family protein	-4.81574	0	0		Potri.006G038100			-11.7107	6.9552e-13	3.84518e-12		Potri.014G100100	AT2G46530	auxin response factor 11	-15.9758	9.76358e-05	0.0019036		Potri.001G164700	AT3G14200	Chaperone DnaJ-domain superfamily protein	-5.95789	1.75079e-08	9.29377e-07		Potri.006G057900	AT2G42250	cytochrome P450, family 712, subfamily A, polypeptide 1	-43.001	2.20844e-12	8.71089e-12		Potri.012G028100
							Potri.001G411800	AT4G27280	Calcium-binding EF-hand family protein	3.75009	7.79255e-13	1.80718e-10		Potri.008G117300	AT3G25780	allene oxide cyclase 3	-4.8112	3.19746e-85	2.0189e-83		Potri.019G003800	AT5G05320	FAD/NAD(P)-binding oxidoreductase family protein	-11.6565	0	0		Potri.010G183900	AT2G40330	PYR1-like 6	-15.9163	0.000225421	0.00398754		Potri.018G103900	AT5G17420	Cellulose synthase family protein	-5.93338	0.000111464	0.00290473		Potri.002G029100	AT1G75500	Walls Are Thin 1	-43.001	1.53404e-260	6.39352e-259		Potri.009G155000
							Potri.007G048200	AT5G67250	SKP1/ASK1-interacting protein 2	3.75851	1.17683e-07	1.50825e-05		Potri.001G413400	AT4G21380	receptor kinase 3	-4.80493	1.2757e-29	3.39151e-28		Potri.017G107000	AT5G38790		-11.6098	9.43964e-06	2.91224e-05		Potri.T155100	AT4G09600	GAST1 protein homolog 3	-15.8995	4.1324e-11	2.0766e-09		Potri.009G011100	AT2G28315	Nucleotide/sugar transporter family protein	-5.92168	0.00152852	0.0286971		Potri.002G092400	AT1G77990	STAS domain / Sulfate transporter family	-43.001	1.04985e-57	1.1865e-56		Potri.004G199300
							Potri.016G089500	AT2G37170	plasma membrane intrinsic protein 2	3.77051	3.5033e-18	1.13744e-15		Potri.T005000			-4.80029	1.01493e-06	8.41085e-06		Potri.001G193200	AT5G20150	SPX domain gene 1	-11.6098	9.43964e-06	2.91251e-05		Potri.005G061500	AT5G09760	Plant invertase/pectin methylesterase inhibitor superfamily	-15.851	1.50019e-05	0.000354855		Potri.008G079100	AT2G43290	Calcium-binding EF-hand family protein	-5.9084	6.51882e-05	0.00178521		Potri.008G186200	AT1G67910		-42.8706	7.1578e-170	1.97135e-168		Potri.001G048900
							Potri.013G011700	AT5G02070	Protein kinase family protein	3.77404	2.2495e-51	2.32387e-48		Potri.008G170900	AT5G13890	Family of unknown function (DUF716)	-4.7827	6.90958e-20	1.34077e-18		Potri.003G215300	AT2G31945		-11.6098	9.43964e-06	2.91279e-05		Potri.007G020200	AT1G27660	basic helix-loop-helix (bHLH) DNA-binding superfamily protein	-15.8331	0.00157344	0.0220484		Potri.002G068100			-5.87918	1.26807e-16	1.54916e-14		Potri.009G113600	AT3G18830	polyol/monosaccharide transporter 5	-42.684	0	0		Potri.003G034600
							Potri.010G135200	AT3G30530	basic leucine-zipper 42	3.79223	1.2779e-05	0.0011228		Potri.014G156400	AT3G21630	chitin elicitor receptor kinase 1	-4.7755	1.74805e-14	2.63454e-13		Potri.006G193000	AT5G06740	Concanavalin A-like lectin protein kinase family protein	-11.5256	1.4486e-28	1.51145e-27		Potri.009G092900	AT2G14960	Auxin-responsive GH3 family protein	-15.7752	5.24786e-05	0.00109775		Potri.004G032900	AT1G24020	MLP-like protein 423	-5.87493	3.04269e-27	7.08269e-25		Potri.011G076700	AT5G45650	subtilase family protein	-42.6752	8.21626e-35	6.35238e-34		Potri.008G073800
							Potri.004G153100	AT1G49320	unknown seed protein like 1	3.83984	6.06881e-05	0.00445888		Potri.004G208500	AT1G76490	hydroxy methylglutaryl CoA reductase 1	-4.75634	3.90162e-245	7.4195e-243		Potri.002G077100	AT1G77260	S-adenosyl-L-methionine-dependent methyltransferases superfamily protein	-11.5088	1.29037e-12	7.01833e-12		Potri.002G145500	AT2G45220	Plant invertase/pectin methylesterase inhibitor superfamily	-15.6688	0.00157344	0.0220484		Potri.012G084400	AT2G42490	Copper amine oxidase family protein	-5.86903	5.12208e-08	2.50654e-06		Potri.005G174200			-42.5123	1.76704e-23	1.04567e-22		Potri.013G036700
							Potri.010G056300	AT3G26040	HXXXD-type acyl-transferase family protein	3.84892	1.2779e-05	0.0011228		Potri.017G081600	AT5G39865	Glutaredoxin family protein	-4.75102	1.13932e-19	2.18458e-18		Potri.002G014600			-11.4415	5.72914e-08	2.1937e-07		Potri.013G121400	AT4G35160	O-methyltransferase family protein	-15.6537	0.000826453	0.012499		Potri.001G068100	AT1G27440	Exostosin family protein	-5.85467	0.00147487	0.0278263		Potri.009G079500	AT5G64410	oligopeptide transporter 4	-42.0394	0	0		Potri.016G064300
							Potri.003G164000	AT1G28110	serine carboxypeptidase-like 45	3.92608	2.90155e-08	4.12153e-06		Potri.004G033100	AT4G21440	MYB-like 102	-4.74574	2.0743e-08	2.05826e-07		Potri.007G049400	AT2G23270		-11.4205	3.5353e-37	4.62085e-36		Potri.014G149900	AT5G48490	Bifunctional inhibitor/lipid-transfer protein/seed storage 2S albumin superfamily protein	-15.4863	2.78788e-52	9.13268e-50		Potri.001G146800	AT5G45470	Protein of unknown function (DUF594)	-5.82591	3.53856e-07	1.51249e-05		Potri.015G122700	AT3G54950	patatin-like protein 6	-42.0237	4.27388e-12	1.66565e-11		Potri.008G162800
							Potri.010G043400			3.93513	6.05901e-61	8.60658e-58		Potri.001G296400	AT2G14860	Peroxisomal membrane 22 kDa (Mpv17/PMP22) family protein	-4.74226	5.70396e-29	1.4931e-27		Potri.019G094000	AT3G54420	homolog of carrot EP3-3 chitinase	-11.2492	2.15294e-47	3.4937e-46		Potri.016G119100	AT5G01360	Plant protein of unknown function (DUF828)	-15.4444	0.000333857	0.00563034		Potri.003G081500	AT4G16820	alpha/beta-Hydrolases superfamily protein	-5.80234	6.69068e-09	3.73583e-07		Potri.008G162800	AT3G23090	TPX2 (targeting protein for Xklp2) protein family	-42.0237	4.27388e-12	1.66584e-11		Potri.004G193100
							Potri.014G015000	AT4G33800		3.94512	2.4688e-09	4.02698e-07		Potri.010G113400	AT1G71000	Chaperone DnaJ-domain superfamily protein	-4.73315	3.23728e-24	7.32364e-23		Potri.005G052800	AT4G14640	calmodulin 8	-11.2492	1.07777e-16	7.20542e-16		Potri.014G023000	AT4G34160	CYCLIN D3;1	-15.3678	0.00157344	0.0220484		Potri.001G237200	AT3G46440	UDP-XYL synthase 5	-5.795	0.000102237	0.00268663		Potri.009G055000	AT3G51970	acyl-CoA sterol acyl transferase 1	-42.0237	3.4172e-23	2.00489e-22		Potri.008G168700
							Potri.014G068900	AT3G60780	Protein of unknown function (DUF1442)	4.00727	0.000827918	0.0443085		Potri.011G039100	AT1G11330	S-locus lectin protein kinase family protein	-4.73087	8.94564e-08	8.35099e-07		Potri.006G188400	AT4G19810	Glycosyl hydrolase family protein with chitinase insertion domain	-11.2241	0	0		Potri.016G056800	AT2G41660	Protein of unknown function, DUF617	-15.2953	7.97233e-11	3.88262e-09		Potri.006G113700	AT5G01015		-5.78733	0.000177583	0.00441407		Potri.002G120400	AT5G67360	Subtilase family protein	-41.535	2.03414e-66	2.56148e-65		Potri.019G096100
							Potri.017G147900	AT5G52790	CBS domain-containing protein with a domain of unknown function (DUF21)	4.0113	0.000442941	0.0257684		Potri.004G143500	AT2G15760	Protein of unknown function (DUF1645)	-4.72117	4.52036e-182	6.21848e-180		Potri.009G038400	AT5G59070	UDP-Glycosyltransferase superfamily protein	-11.1603	4.1117e-159	2.08043e-157		Potri.014G071700	AT3G60900	FASCICLIN-like arabinogalactan-protein 10	-15.2664	4.2044e-14	2.77028e-12		Potri.009G048400	AT3G07600	Heavy metal transport/detoxification superfamily protein	-5.76661	2.28542e-09	1.35283e-07		Potri.014G171500	AT3G07600	Heavy metal transport/detoxification superfamily protein	-41.4739	1.48601e-174	4.19788e-173		Potri.012G124300
							Potri.004G188200	AT3G44735	PHYTOSULFOKINE 3 PRECURSOR	4.04108	0.000292196	0.0177879		Potri.T093800	AT5G57630	CBL-interacting protein kinase 21	-4.72011	1.50274e-49	5.99019e-48		Potri.019G100400			-11.105	9.3308e-21	7.45206e-20		Potri.010G150500	AT3G17210	heat stable protein 1	-15.2524	1.3682e-31	2.3874e-29		Potri.002G124100	AT1G46480	WUSCHEL related homeobox 4	-5.71865	0.00147487	0.0278263		Potri.001G167900	AT5G07990	Cytochrome P450 superfamily protein	-41.4488	3.02456e-185	9.04816e-184		Potri.013G156400
							Potri.013G129900	AT4G32480	Protein of unknown function (DUF506)	4.05616	2.25982e-07	2.78121e-05		Potri.006G209200	AT5G22380	NAC domain containing protein 90	-4.70388	2.86018e-26	6.94695e-25		Potri.005G237000	AT1G75590	SAUR-like auxin-responsive protein family	-11.105	1.75677e-05	5.24119e-05		Potri.009G013900	AT5G60660	plasma membrane intrinsic protein 2;4	-15.1204	1.60544e-70	7.53344e-68		Potri.015G097000	AT4G37100	Pyridoxal phosphate (PLP)-dependent transferases superfamily protein	-5.71641	0.000527306	0.0115635		Potri.008G131400	AT1G70820	phosphoglucomutase, putative / glucose phosphomutase, putative	-41.2907	1.07137e-173	3.01878e-172		Potri.008G029700
							Potri.019G090200	AT2G42570	TRICHOME BIREFRINGENCE-LIKE 39	4.07682	4.86562e-06	0.000464632		Potri.012G042600	AT5G37490	ARM repeat superfamily protein	-4.69119	1.68484e-06	1.35999e-05		Potri.017G014100	AT5G53970	Tyrosine transaminase family protein	-10.9724	0	0		Potri.T012700	AT5G25610	BURP domain-containing protein	-15.0873	1.29574e-08	4.88527e-07		Potri.001G036700	AT5G07010	sulfotransferase 2A	-5.69825	7.8555e-08	3.70726e-06		Potri.010G003400	AT1G62290	Saposin-like aspartyl protease family protein	-41.0464	8.2671e-12	3.17204e-11		Potri.013G010500
							Potri.001G311700	AT5G64260	EXORDIUM like 2	4.15618	1.76425e-18	5.83932e-16		Potri.003G211900	AT5G60900	receptor-like protein kinase 1	-4.69119	1.68484e-06	1.35965e-05		Potri.019G003700	AT5G05320	FAD/NAD(P)-binding oxidoreductase family protein	-10.8993	1.92069e-114	7.11202e-113		Potri.012G123900	AT3G54950	patatin-like protein 6	-15.0584	0.000225421	0.00398754		Potri.002G032000	AT1G75388	conserved peptide upstream open reading frame 5	-5.69411	2.41158e-72	1.84625e-69		Potri.019G097900			-41.0464	8.2671e-12	3.17278e-11		Potri.008G153300
							Potri.006G178200	AT4G30460	glycine-rich protein	4.1604	2.24295e-10	4.11099e-08		Potri.002G168700	AT4G23810	WRKY family transcription factor	-4.68489	7.95234e-228	1.37478e-225		Potri.003G202200	AT5G50400	purple acid phosphatase 27	-10.8358	1.24147e-32	1.44683e-31		Potri.001G065900	AT1G28110	serine carboxypeptidase-like 45	-14.9845	1.29574e-08	4.88527e-07		Potri.009G108900	AT1G49470	Family of unknown function (DUF716)	-5.67883	6.42298e-17	8.13523e-15		Potri.006G274300	AT3G14470	NB-ARC domain-containing disease resistance protein	-41.0464	8.2671e-12	3.17167e-11		Potri.003G027200
							Potri.001G235500	AT3G46130	myb domain protein 48	4.21516	1.98958e-24	8.37366e-22		Potri.002G100500	AT1G35210		-4.68367	3.6586e-51	1.49715e-49		Potri.004G073600	AT5G52640	heat shock protein 90.1	-10.8081	1.13675e-36	1.46581e-35		Potri.002G088600	AT1G77760	nitrate reductase 1	-14.8969	7.8756e-14	5.11163e-12		Potri.007G043900	AT4G33985	Protein of unknown function (DUF1685)	-5.65949	5.0887e-18	7.15554e-16		Potri.008G202800	AT5G19090	Heavy metal transport/detoxification superfamily protein	-41.0464	8.2671e-12	3.1713e-11		Potri.011G153300
							Potri.002G098800	AT4G08950	Phosphate-responsive 1 family protein	4.24841	7.16348e-22	2.80701e-19		Potri.T104100	AT5G40010	AAA-ATPase 1	-4.67836	3.95276e-11	4.83301e-10		Potri.012G004300	AT5G24680	Peptidase C78, ubiquitin fold modifier-specific peptidase 1/ 2	-10.7895	1.61005e-34	1.97528e-33		Potri.007G113000	AT4G24570	dicarboxylate carrier 2	-14.8856	7.15252e-29	1.10384e-26		Potri.012G043200	AT1G73500	MAP kinase kinase 9	-5.63319	1.14048e-08	6.15844e-07		Potri.005G144200	AT5G24010	Protein kinase superfamily protein	-41.0464	4.05616e-44	3.74354e-43		Potri.010G012400
							Potri.003G214500	AT5G19890	Peroxidase superfamily protein	4.26171	1.63727e-09	2.74956e-07		Potri.008G014600	AT5G04930	aminophospholipid ATPase 1	-4.67806	4.9693e-110	4.12976e-108		Potri.015G099100			-10.7487	2.09132e-36	2.68184e-35		Potri.001G106100	AT5G23860	tubulin beta 8	-14.6768	0.00157344	0.0220484		Potri.010G100700	AT1G14630		-5.61766	0.000900692	0.0183608		Potri.008G153300	AT4G14880	O-acetylserine (thiol) lyase (OAS-TL) isoform A1	-41.0464	8.2671e-12	3.17241e-11		Potri.019G115300
							Potri.015G141300	AT5G62040	PEBP (phosphatidylethanolamine-binding protein) family protein	4.35883	1.35147e-20	4.79926e-18		Potri.013G125000	AT3G54420	homolog of carrot EP3-3 chitinase	-4.67751	0	0		Potri.007G027900	AT4G36670	Major facilitator superfamily protein	-10.7383	0	0		Potri.016G055900	AT3G57450		-14.6742	3.27743e-07	1.0346e-05		Potri.016G086400	AT2G37090	Nucleotide-diphospho-sugar transferases superfamily protein	-5.60092	0.00152852	0.0286971		Potri.005G207200	AT2G43010	phytochrome interacting factor 4	-40.9533	1.97251e-225	7.21729e-224		Potri.011G148300
							Potri.008G118000	AT1G25530	Transmembrane amino acid transporter family protein	4.48829	3.85452e-05	0.00300696		Potri.019G010800	AT2G44480	beta glucosidase 17	-4.67684	3.66398e-23	8.05229e-22		Potri.009G050300	AT4G16260	Glycosyl hydrolase superfamily protein	-10.6524	4.79958e-119	1.84427e-117		Potri.001G167800	AT5G07990	Cytochrome P450 superfamily protein	-14.6704	0.00298208	0.0383092		Potri.006G272600	AT2G15480	UDP-glucosyl transferase 73B5	-5.55314	0.00255351	0.0444523		Potri.009G114600	AT1G49320	unknown seed protein like 1	-40.802	7.83592e-44	7.19974e-43		Potri.011G140700
							Potri.008G134700			4.65382	2.32926e-05	0.00193204		Potri.T142400	AT2G29670	Tetratricopeptide repeat (TPR)-like superfamily protein	-4.66392	7.37198e-06	5.45608e-05		Potri.009G034000	AT5G02220		-10.6002	1.85132e-13	1.0602e-12		Potri.002G126900	AT4G26470	Calcium-binding EF-hand family protein	-14.6667	4.98037e-25	6.33473e-23		Potri.006G136700	AT3G43190	sucrose synthase 4	-5.54668	3.61748e-61	2.14872e-58		Potri.008G186100	AT1G67900	Phototropic-responsive NPH3 family protein	-40.7206	4.28442e-33	3.1963e-32		Potri.019G083900
							Potri.004G134800	AT4G33420	Peroxidase superfamily protein	4.6894	1.2087e-20	4.33745e-18		Potri.003G088400	AT2G35390	Phosphoribosyltransferase family protein	-4.66046	1.0281e-81	6.24742e-80		Potri.008G055600	AT3G46540	ENTH/VHS family protein	-10.6002	1.85132e-13	1.06001e-12		Potri.002G124100	AT1G46480	WUSCHEL related homeobox 4	-14.6622	5.24786e-05	0.00109775		Potri.015G126000	AT4G33050	calmodulin-binding family protein	-5.50507	0.00257579	0.0446821		Potri.008G135800	AT1G14790	RNA-dependent RNA polymerase 1	-40.5577	2.46766e-22	1.41235e-21		Potri.001G001100
							Potri.005G053900	AT3G04730	indoleacetic acid-induced protein 16	4.69239	3.03055e-14	7.65293e-12		Potri.010G209900	AT4G01470	tonoplast intrinsic protein 1;3	-4.65614	0	0		Potri.011G017000	AT4G16050	Aminotransferase-like, plant mobile domain family protein	-10.6002	3.25946e-05	9.44756e-05		Potri.002G111800			-14.5343	0.000613102	0.00962449		Potri.015G057800	AT1G18650	plasmodesmata callose-binding protein 3	-5.4786	4.23367e-07	1.78306e-05		Potri.011G131100	AT1G50600	scarecrow-like 5	-40.4677	0	0		Potri.015G040900
							Potri.003G072200	AT3G14260	Protein of unknown function (DUF567)	4.79281	1.84524e-06	0.000191787		Potri.006G044300			-4.64402	4.0402e-43	1.45772e-41		Potri.006G260300			-10.6002	3.25946e-05	9.44672e-05		Potri.016G034800	AT1G66120	AMP-dependent synthetase and ligase family protein	-14.4675	2.2751e-23	2.64216e-21		Potri.016G112300	AT2G38090	Duplicated homeodomain-like superfamily protein	-5.4761	1.48159e-07	6.6375e-06		Potri.012G124100	AT4G08850	Leucine-rich repeat receptor-like protein kinase family protein	-40.0691	2.05314e-53	2.19332e-52		Potri.011G002200
							Potri.009G119000	AT4G34560		4.81101	0.000858761	0.0456013		Potri.010G205700	AT3G12580	heat shock protein 70	-4.64006	0	0		Potri.004G061300	AT1G29290		-10.5789	5.58514e-144	2.61107e-142		Potri.001G167900	AT5G07990	Cytochrome P450 superfamily protein	-14.4352	1.29574e-08	4.88527e-07		Potri.010G083000	AT3G22800	Leucine-rich repeat (LRR) family protein	-5.42445	3.85237e-12	3.10089e-10		Potri.007G039000	AT5G66900	Disease resistance protein (CC-NBS-LRR class) family	-40.0691	5.6449e-43	5.11111e-42		Potri.015G003500
							Potri.006G237100	AT4G32870	Polyketide cyclase/dehydrase and lipid transport superfamily protein	4.82938	0.000181636	0.0117722		Potri.017G146600	AT5G52640	heat shock protein 90.1	-4.61692	1.11773e-27	2.8296e-26		Potri.014G122100	AT4G02090		-10.5507	1.59038e-103	5.34806e-102		Potri.005G181500	AT1G77380	amino acid permease 3	-14.3296	0.00157344	0.0220484		Potri.T053900			-5.42193	8.09429e-16	8.99536e-14		Potri.017G009400	AT1G66920	Protein kinase superfamily protein	-39.8736	3.96392e-53	4.21816e-52		Potri.013G029700
							Potri.006G259200	AT5G11070		4.90731	1.82661e-06	0.000190431		Potri.010G120300	AT1G68238		-4.6111	2.34134e-45	8.72014e-44		Potri.006G038300			-10.5161	2.23768e-25	2.1147e-24		Potri.008G142700	AT1G31050	basic helix-loop-helix (bHLH) DNA-binding superfamily protein	-14.2245	5.24786e-05	0.00109775		Potri.018G016500	AT1G80450	VQ motif-containing protein	-5.34749	0.000527306	0.0115635		Potri.009G157200	AT1G16130	wall associated kinase-like 2	-39.7026	7.80094e-84	1.17592e-82		Potri.011G067500
							Potri.018G095200	AT4G25810	xyloglucan endotransglycosylase 6	4.93428	8.39182e-06	0.00077112		Potri.001G456900			-4.5821	0.00014458	0.000857294		Potri.004G030700	AT1G61720	NAD(P)-binding Rossmann-fold superfamily protein	-10.4764	1.71839e-106	5.94413e-105		Potri.003G193200	AT5G07010	sulfotransferase 2A	-14.1976	0.000826453	0.012499		Potri.011G130400	AT5G54585		-5.31488	0.000527306	0.0115635		Potri.002G079500	AT1G77380	amino acid permease 3	-39.5804	9.20706e-22	5.19386e-21		Potri.001G401300
							Potri.001G110700	AT5G51990	C-repeat-binding factor 4	4.95544	1.37522e-05	0.00119294		Potri.001G061700	AT1G71830	somatic embryogenesis receptor-like kinase 1	-4.5821	1.18296e-14	1.80221e-13		Potri.005G181200	AT1G77400		-10.4502	1.39549e-74	3.40105e-73		Potri.009G104600	AT1G19190	alpha/beta-Hydrolases superfamily protein	-14.1689	0.000180935	0.0032621		Potri.014G069900			-5.30445	0.000539724	0.011687		Potri.T119100	AT3G28890	receptor like protein 43	-39.4827	1.47705e-52	1.5582e-51		Potri.013G041700
							Potri.019G099600	AT4G32480	Protein of unknown function (DUF506)	4.97052	3.88503e-05	0.00302385		Potri.012G145500	AT5G36970	NDR1/HIN1-like 25	-4.5821	0.00014458	0.000857452		Potri.005G223200	AT3G23240	ethylene response factor 1	-10.432	4.10898e-25	3.84966e-24		Potri.010G006200	AT3G05640	Protein phosphatase 2C family protein	-14.1623	0.00298208	0.0383092		Potri.015G003600	AT1G05260	Peroxidase superfamily protein	-5.30268	4.05988e-05	0.0011588		Potri.010G113100	AT1G23050	hydroxyproline-rich glycoprotein family protein	-39.0918	3.0886e-11	1.15079e-10		Potri.010G184000
							Potri.016G098200	AT2G36830	gamma tonoplast intrinsic protein	5.03754	6.32018e-27	2.99252e-24		Potri.008G054000	AT5G02500	heat shock cognate protein 70-1	-4.56787	1.96883e-201	3.00228e-199		Potri.004G059100	AT5G45780	Leucine-rich repeat protein kinase family protein	-10.3983	4.61912e-21	3.73391e-20		Potri.015G085000	AT5G50200	nitrate transmembrane transporters	-14.0814	2.67345e-13	1.67569e-11		Potri.002G088600	AT1G77760	nitrate reductase 1	-5.27859	3.50076e-08	1.75553e-06		Potri.006G087100	AT5G60020	laccase 17	-39.0918	3.0886e-11	1.15053e-10		Potri.001G375700
							Potri.013G100700	AT4G24340	Phosphorylase superfamily protein	5.14177	5.1955e-248	5.90399e-244		Potri.010G085600	AT2G32030	Acyl-CoA N-acyltransferases (NAT) superfamily protein	-4.55517	4.1781e-87	2.66936e-85		Potri.014G022900	AT3G16150	N-terminal nucleophile aminohydrolases (Ntn hydrolases) superfamily protein	-10.3928	7.13926e-254	6.12192e-252		Potri.014G069900			-14.0709	5.24786e-05	0.00109775		Potri.017G079500	AT5G15130	WRKY DNA-binding protein 72	-5.26311	6.19217e-10	3.93591e-08		Potri.012G124200	AT4G08850	Leucine-rich repeat receptor-like protein kinase family protein	-39.0918	3.0886e-11	1.15066e-10		Potri.005G082900
							Potri.005G163600	AT4G08950	Phosphate-responsive 1 family protein	5.14215	8.39182e-06	0.00077112		Potri.007G091600	AT5G65170	VQ motif-containing protein	-4.55346	6.57652e-45	2.42978e-43		Potri.011G010700	AT1G62340	PA-domain containing subtilase family protein	-10.3478	4.2518e-09	1.7923e-08		Potri.019G131500	AT5G58300	Leucine-rich repeat protein kinase family protein	-14.0331	0.00112001	0.0163684		Potri.001G087900	AT4G24020	NIN like protein 7	-5.21205	0.00257579	0.0446821		Potri.013G112300	AT1G68300	Adenine nucleotide alpha hydrolases-like superfamily protein	-39.0918	3.0886e-11	1.1504e-10		Potri.001G468500
							Potri.002G057500	AT1G56150	SAUR-like auxin-responsive protein family	5.18256	4.7847e-06	0.000458189		Potri.014G125300	AT4G16120	COBRA-like protein-7 precursor	-4.54119	4.5522e-10	5.1564e-09		Potri.001G225800	AT3G12490	cystatin B	-10.3328	0	0		Potri.017G029000	AT3G59480	pfkB-like carbohydrate kinase family protein	-13.9929	1.89974e-18	1.68713e-16		Potri.007G020000	AT1G75388	conserved peptide upstream open reading frame 5	-5.20071	2.23992e-108	3.50762e-105		Potri.017G098000			-39.0918	3.93504e-62	4.6681e-61		Potri.004G219500
							Potri.012G134100	AT5G51990	C-repeat-binding factor 4	5.23704	0.000108285	0.00748794		Potri.006G021600	AT2G32190		-4.53315	0	0		Potri.001G380000	AT3G62730		-10.2852	0	0		Potri.014G104900	AT3G61920		-13.977	0.00157344	0.0220484		Potri.017G083000	AT5G15230	GAST1 protein homolog 4	-5.17678	4.19985e-12	3.35705e-10		Potri.001G133200	AT1G32100	pinoresinol reductase 1	-39.0918	1.15018e-31	8.30262e-31		Potri.010G003400
							Potri.013G055400			5.28108	6.09665e-07	7.02165e-05		Potri.006G226800	AT2G26150	heat shock transcription factor A2	-4.51664	2.8612e-36	8.97157e-35		Potri.003G062300	AT1G15385		-10.2469	5.92642e-40	8.20707e-39		Potri.001G020200	AT4G35040	Basic-leucine zipper (bZIP) transcription factor family protein	-13.9155	0.000333857	0.00563034		Potri.012G012300			-5.07598	1.04159e-09	6.39638e-08		Potri.005G241700	AT1G20080	Calcium-dependent lipid-binding (CaLB domain) family protein	-38.8697	1.07028e-222	3.86461e-221		Potri.003G112700
							Potri.002G126900	AT4G26470	Calcium-binding EF-hand family protein	5.29149	1.75967e-06	0.000184582		Potri.011G024900	AT5G28237	Pyridoxal-5\'-phosphate-dependent enzyme family protein	-4.51664	1.94103e-09	2.08817e-08		Potri.016G102000	AT1G79440	aldehyde dehydrogenase 5F1	-10.2397	7.76298e-15	4.77097e-14		Potri.009G031800	AT2G39700	expansin A4	-13.8536	2.26694e-11	1.15931e-09		Potri.009G114400	AT1G49310		-5.04442	2.68216e-12	2.18964e-10		Potri.014G140500	AT3G26650	glyceraldehyde 3-phosphate dehydrogenase A subunit	-38.6587	0	0		Potri.001G230800
							Potri.006G113800	AT1G80120	Protein of unknown function (DUF567)	5.35947	0.000108285	0.00748794		Potri.001G062500	AT5G13220	jasmonate-zim-domain protein 10	-4.5145	1.26837e-50	5.15126e-49		Potri.006G107600	AT5G01830	ARM repeat superfamily protein	-10.2331	6.70268e-86	1.86354e-84		Potri.002G057500	AT1G56150	SAUR-like auxin-responsive protein family	-13.8301	9.94751e-22	1.06282e-19		Potri.002G161900	AT3G61460	brassinosteroid-responsive RING-H2	-5.02664	4.51557e-15	4.71412e-13		Potri.016G032000	AT1G68570	Major facilitator superfamily protein	-38.6476	2.27558e-111	4.34893e-110		Potri.013G144300
							Potri.016G034800	AT1G66120	AMP-dependent synthetase and ligase family protein	5.36505	2.97341e-06	0.000298136		Potri.015G103900	AT1G24140	Matrixin family protein	-4.49065	2.51816e-73	1.39396e-71		Potri.005G045100	AT3G05030	sodium hydrogen exchanger 2	-10.1526	0	0		Potri.012G071100	AT5G62710	Leucine-rich repeat protein kinase family protein	-13.6941	0.00298208	0.0383092		Potri.016G132100			-5.01086	2.63982e-07	1.14396e-05		Potri.012G028500	AT1G71400	receptor like protein 12	-38.6031	3.43138e-21	1.90122e-20		Potri.011G142800
							Potri.014G132000	AT5G27690	Heavy metal transport/detoxification superfamily protein	5.40306	0.000512823	0.0288969		Potri.006G128200	AT2G37170	plasma membrane intrinsic protein 2	-4.48391	3.54992e-33	1.02557e-31		Potri.012G047600	AT5G12250	beta-6 tubulin	-10.0955	6.02756e-05	0.00016923		Potri.009G048300	AT3G07600	Heavy metal transport/detoxification superfamily protein	-13.6777	1.50019e-05	0.000354855		Potri.008G065000	AT2G39980	HXXXD-type acyl-transferase family protein	-4.9844	0.00152852	0.0286971		Potri.005G073100	AT1G17840	white-brown complex homolog protein 11	-38.2648	6.58306e-130	1.43345e-128		Potri.008G210600
							Potri.013G005700	AT4G25810	xyloglucan endotransglycosylase 6	5.43781	6.42181e-05	0.0046779		Potri.015G120800	AT2G32210		-4.47479	1.39111e-33	4.07353e-32		Potri.010G212600	AT5G04530	3-ketoacyl-CoA synthase 19	-10.0955	6.69752e-07	2.32738e-06		Potri.008G118000	AT1G25530	Transmembrane amino acid transporter family protein	-13.6575	8.09312e-23	8.97845e-21		Potri.006G251300	AT5G25490	Ran BP2/NZF zinc finger-like superfamily protein	-4.96696	4.05988e-05	0.0011588		Potri.002G082200	AT3G57040	response regulator 9	-38.1145	5.96512e-11	2.1938e-10		Potri.004G063600
							Potri.008G131100	AT1G70890	MLP-like protein 43	5.49852	7.82729e-48	7.624e-45		Potri.003G160400	AT1G09070	soybean gene regulated by cold-2	-4.47165	2.48006e-170	3.15651e-168		Potri.001G342100	AT5G14410		-10.0955	8.0623e-45	1.23978e-43		Potri.010G101100	AT2G01950	BRI1-like 2	-13.6433	0.000613102	0.00962449		Potri.001G074100	AT1G30840	purine permease 4	-4.96181	4.05988e-05	0.0011588		Potri.001G140400	AT2G35880	TPX2 (targeting protein for Xklp2) protein family	-38.1145	5.96512e-11	2.19355e-10		Potri.017G081000
							Potri.019G125000	AT4G03210	xyloglucan endotransglucosylase/hydrolase 9	5.64794	6.09665e-07	7.02165e-05		Potri.008G186000	AT1G12990	beta-1,4-N-acetylglucosaminyltransferase family protein	-4.46544	0	0		Potri.004G064600	AT1G78580	trehalose-6-phosphate synthase	-10.0955	6.02756e-05	0.000169244		Potri.006G202600	AT3G52450	plant U-box 22	-13.6412	2.97219e-07	9.4598e-06		Potri.016G034800	AT1G66120	AMP-dependent synthetase and ligase family protein	-4.94565	1.62322e-25	3.4734e-23		Potri.008G189400	AT1G60470	galactinol synthase 4	-37.9563	0	0		Potri.003G132700
							Potri.004G011800			5.6743	0.000303742	0.018425		Potri.006G052300	AT5G54970		-4.46308	5.63778e-13	7.79881e-12		Potri.019G003500	AT5G05320	FAD/NAD(P)-binding oxidoreductase family protein	-10.0955	6.17494e-43	9.08809e-42		Potri.014G131300	AT2G21045	Rhodanese/Cell cycle control phosphatase superfamily protein	-13.6396	7.84261e-26	1.03546e-23		Potri.008G156100	AT4G14770	TESMIN/TSO1-like CXC 2	-4.9452	0.00257579	0.0446821		Potri.019G015100	AT2G26560	phospholipase A 2A	-37.7887	1.59349e-30	1.12345e-29		Potri.012G066700
							Potri.001G451300	AT4G10500	2-oxoglutarate (2OG) and Fe(II)-dependent oxygenase superfamily protein	5.77861	2.80547e-06	0.000282127		Potri.006G112500	AT4G20780	calmodulin like 42	-4.45773	4.2276e-261	8.48881e-259		Potri.011G157200			-10.0955	6.02756e-05	0.000169259		Potri.012G069200	AT3G19000	2-oxoglutarate (2OG) and Fe(II)-dependent oxygenase superfamily protein	-13.6123	1.18369e-06	3.43667e-05		Potri.006G093200	AT2G26975	Ctr copper transporter family	-4.93317	1.01703e-12	8.65127e-11		Potri.T176100	AT4G26090	NB-ARC domain-containing disease resistance protein	-37.6258	1.27734e-20	6.94086e-20		Potri.011G158300
							Potri.013G100800	AT4G24340	Phosphorylase superfamily protein	5.80492	0	0		Potri.002G030500	AT1G75450	cytokinin oxidase 5	-4.45451	1.59482e-93	1.10876e-91		Potri.008G107000	AT2G29290	NAD(P)-binding Rossmann-fold superfamily protein	-10.0955	6.69752e-07	2.32713e-06		Potri.006G236000	AT1G10010	amino acid permease 8	-13.5836	0.000826453	0.012499		Potri.012G069200	AT3G19000	2-oxoglutarate (2OG) and Fe(II)-dependent oxygenase superfamily protein	-4.91898	0.000319975	0.00744325		Potri.004G192100	AT1G21270	wall-associated kinase 2	-37.6258	1.27734e-20	6.93972e-20		Potri.010G076200
							Potri.007G113000	AT4G24570	dicarboxylate carrier 2	5.86049	2.6709e-08	3.80978e-06		Potri.014G103000	AT2G46680	homeobox 7	-4.4442	9.53446e-297	2.21748e-294		Potri.004G135100	AT2G02540	homeobox protein 21	-10.0955	6.69752e-07	2.32689e-06		Potri.012G084400	AT2G42490	Copper amine oxidase family protein	-13.5826	6.41227e-12	3.48997e-10		Potri.003G214500	AT5G19890	Peroxidase superfamily protein	-4.90896	2.24093e-47	9.77246e-45		Potri.014G111800	AT4G01700	Chitinase family protein	-37.556	3.9154e-69	5.08987e-68		Potri.015G079000
							Potri.019G100000	AT3G09390	metallothionein 2A	5.90982	0	0		Potri.004G153100	AT1G49320	unknown seed protein like 1	-4.4398	2.35502e-25	5.54098e-24		Potri.013G080100	AT3G02970	EXORDIUM like 6	-10.0955	7.81904e-09	3.21981e-08		Potri.004G059600	AT4G18780	cellulose synthase family protein	-13.5792	6.88408e-09	2.65899e-07		Potri.006G267900	AT5G57685	glutamine dumper 3	-4.90544	0.000189623	0.00467288		Potri.011G063800	AT5G45920	SGNH hydrolase-type esterase superfamily protein	-37.463	2.80106e-59	3.22876e-58		Potri.004G192500
							Potri.006G071200	AT4G25810	xyloglucan endotransglycosylase 6	5.95067	6.35585e-44	5.28481e-41		Potri.010G074800	AT4G24000	cellulose synthase like G2	-4.43489	3.16752e-109	2.61223e-107		Potri.001G327800	AT3G01980	NAD(P)-binding Rossmann-fold superfamily protein	-9.95123	8.06862e-208	5.42095e-206		Potri.001G087900	AT4G24020	NIN like protein 7	-13.5669	0.000613102	0.00962449		Potri.012G131500	AT5G51750	subtilase 1.3	-4.88762	0.000902321	0.0183723		Potri.009G114400	AT1G49310		-37.2349	2.99144e-97	5.17141e-96		Potri.013G145900
							Potri.001G110800	AT4G25470	C-repeat/DRE binding factor 2	6.02156	5.53342e-07	6.43822e-05		Potri.004G039100	AT2G20780	Major facilitator superfamily protein	-4.43286	3.35344e-229	5.89185e-227		Potri.003G096100	AT5G46910	Transcription factor jumonji (jmj) family protein / zinc finger (C5HC2 type) family protein	-9.94998	0	0		Potri.018G126700			-13.526	0.000826453	0.012499		Potri.011G001600	AT4G21870	HSP20-like chaperones superfamily protein	-4.87875	4.15998e-05	0.00118052		Potri.019G093300	AT2G20520	FASCICLIN-like arabinogalactan 6	-37.1372	1.15141e-10	4.17725e-10		Potri.005G211000
							Potri.010G098900	AT1G31050	basic helix-loop-helix (bHLH) DNA-binding superfamily protein	6.08575	3.5391e-05	0.00278641		Potri.017G045200	AT4G24570	dicarboxylate carrier 2	-4.42437	3.20752e-44	1.17167e-42		Potri.001G249700	AT5G58860	cytochrome P450, family 86, subfamily A, polypeptide 1	-9.92719	2.10546e-12	1.12914e-11		Potri.009G097800	AT4G34160	CYCLIN D3;1	-13.4042	6.88408e-09	2.65899e-07		Potri.014G149900	AT5G48490	Bifunctional inhibitor/lipid-transfer protein/seed storage 2S albumin superfamily protein	-4.87871	1.0722e-12	9.09813e-11		Potri.003G142800	AT3G49290	ABL interactor-like protein 2	-37.1372	1.04051e-58	1.18941e-57		Potri.012G084100
							Potri.T053900			6.19851	0.000858761	0.0456013		Potri.T170100			-4.41845	1.73497e-06	1.39835e-05		Potri.004G034100	AT4G05020	NAD(P)H dehydrogenase B2	-9.90898	7.44248e-289	7.26087e-287		Potri.006G181900	AT5G17420	Cellulose synthase family protein	-13.3773	1.93322e-09	8.04906e-08		Potri.010G198800	AT2G39770	Glucose-1-phosphate adenylyltransferase family protein	-4.87353	2.42382e-33	7.52279e-31		Potri.013G070300	AT1G03220	Eukaryotic aspartyl protease family protein	-37.1372	1.04051e-58	1.18982e-57		Potri.T160800
							Potri.013G127700	AT3G59710	NAD(P)-binding Rossmann-fold superfamily protein	6.21606	1.30159e-05	0.00113484		Potri.T059200	AT5G17330	glutamate decarboxylase	-4.41368	9.50904e-107	7.72383e-105		Potri.012G007100			-9.8876	9.43272e-126	3.84687e-124		Potri.009G132500	AT4G38660	Pathogenesis-related thaumatin superfamily protein	-13.3457	0.00157344	0.0220484		Potri.014G088400	AT2G22590	UDP-Glycosyltransferase superfamily protein	-4.85471	0.000320841	0.00745332		Potri.004G214700	AT5G60800	Heavy metal transport/detoxification superfamily protein	-37.0674	6.6918e-135	1.50586e-133		Potri.018G018200
							Potri.004G044700	AT2G34700	Pollen Ole e 1 allergen and extensin family protein	6.40392	7.03586e-08	9.44329e-06		Potri.013G131900	AT4G28290		-4.39992	7.7438e-163	9.3411e-161		Potri.016G108800	AT3G54040	PAR1 protein	-9.87111	7.5193e-18	5.30224e-17		Potri.001G110800	AT4G25470	C-repeat/DRE binding factor 2	-13.2891	4.53569e-20	4.49992e-18		Potri.017G114500	AT3G02550	LOB domain-containing protein 41	-4.84771	6.04088e-08	2.91069e-06		Potri.015G083200	AT5G50160	ferric reduction oxidase 8	-36.8929	2.8917e-39	2.44751e-38		Potri.004G185000
							Potri.013G152400	AT4G03210	xyloglucan endotransglucosylase/hydrolase 9	6.46336	8.31929e-151	2.5783e-147		Potri.017G045100	AT2G22500	uncoupling protein 5	-4.39849	4.77606e-64	2.36448e-62		Potri.010G121800	AT1G68390	Core-2/I-branching beta-1,6-N-acetylglucosaminyltransferase family protein	-9.82012	2.29362e-41	3.27653e-40		Potri.014G132000	AT5G27690	Heavy metal transport/detoxification superfamily protein	-13.2575	1.78696e-12	1.02393e-10		Potri.013G141400	ATCG00430	photosystem II reaction center protein G	-4.83395	6.85493e-05	0.00186687		Potri.011G139800	AT3G14370	Protein kinase superfamily protein	-36.6485	4.7491e-20	2.53956e-19		Potri.002G131600
							Potri.006G092000	AT2G37900	Major facilitator superfamily protein	6.49727	1.05965e-07	1.36835e-05		Potri.005G244800	AT5G66070	RING/U-box superfamily protein	-4.39711	3.55694e-13	4.97571e-12		Potri.010G152600	AT1G10630	ADP-ribosylation factor A1F	-9.80381	6.37024e-164	3.35881e-162		Potri.008G140900	AT2G01990		-13.2411	3.65108e-09	1.46567e-07		Potri.014G171300	AT3G07600	Heavy metal transport/detoxification superfamily protein	-4.82614	5.43201e-06	0.000187701		Potri.001G416300	AT5G54670	kinesin 3	-36.4042	1.07353e-38	8.99624e-38		Potri.015G044800
							Potri.013G041300	AT5G43700	AUX/IAA transcriptional regulator family protein	6.60753	0.000806451	0.0432956		Potri.011G083900	AT1G30135	jasmonate-zim-domain protein 8	-4.38459	6.96292e-31	1.91084e-29		Potri.013G102900	AT1G76690	12-oxophytodienoate reductase 2	-9.75894	1.23091e-06	4.16761e-06		Potri.016G133200	AT2G40475		-13.1695	0.000333857	0.00563034		Potri.002G031900	AT1G75390	basic leucine-zipper 44	-4.82237	2.09189e-11	1.5701e-09		Potri.011G110000	AT1G78850	D-mannose binding lectin protein with Apple-like carbohydrate-binding domain	-36.1599	2.22118e-10	7.94032e-10		Potri.012G007600
							Potri.013G152300	AT3G09280		6.74779	2.04294e-05	0.00170701		Potri.010G245200	AT5G16010	3-oxo-5-alpha-steroid 4-dehydrogenase family protein	-4.38388	1.91845e-37	6.14055e-36		Potri.008G184700			-9.75894	1.23091e-06	4.16804e-06		Potri.010G000600	AT1G24020	MLP-like protein 423	-13.0141	0.000613102	0.00962449		Potri.003G142400	AT4G23990	cellulose synthase like G3	-4.79332	9.09067e-06	0.000300848		Potri.012G076700	AT5G14920	Gibberellin-regulated family protein	-36.1599	9.15278e-20	4.84411e-19		Potri.005G009700
							Potri.005G163000	AT5G64260	EXORDIUM like 2	7.18392	6.96342e-07	7.83465e-05		Potri.007G126700	AT1G05870	Protein of unknown function (DUF1685)	-4.37576	0	0		Potri.002G058400	AT1G06475		-9.75894	1.23091e-06	4.16718e-06		Potri.007G042900	AT2G15680	Calcium-binding EF-hand family protein	-12.9649	5.24786e-05	0.00109775		Potri.001G048700	AT1G15520	pleiotropic drug resistance 12	-4.77497	0.00152852	0.0286971		Potri.005G163300	AT4G08950	Phosphate-responsive 1 family protein	-36.1599	2.22118e-10	7.93946e-10		Potri.001G299500
							Potri.002G092500	AT1G22150	sulfate transporter 1;3	7.29054	0.000167403	0.0109749		Potri.T084200	AT5G60900	receptor-like protein kinase 1	-4.3639	7.5417e-06	5.57658e-05		Potri.008G106400	AT3G01420	Peroxidase superfamily protein	-9.74489	0	0		Potri.014G019700	AT4G24220	NAD(P)-binding Rossmann-fold superfamily protein	-12.9079	5.24786e-05	0.00109775		Potri.015G085100	AT5G50200	nitrate transmembrane transporters	-4.7732	2.80487e-40	1.06188e-37		Potri.014G026500	AT5G67090	Subtilisin-like serine endopeptidase family protein	-36.1599	4.23916e-29	2.89822e-28		Potri.003G093700
							Potri.016G056800	AT2G41660	Protein of unknown function, DUF617	7.41057	0.000167403	0.0109749		Potri.010G035900	AT1G51760	peptidase M20/M25/M40 family protein	-4.3639	1.37115e-91	9.27331e-90		Potri.017G014200	AT5G36160	Tyrosine transaminase family protein	-9.69163	3.15238e-10	1.44554e-09		Potri.016G024600	AT3G56810		-12.9047	0.00112001	0.0163684		Potri.004G069000			-4.76668	0.000188488	0.00465825		Potri.019G055200	AT1G08450	calreticulin 3	-35.7674	0	0		Potri.005G122600
							Potri.008G131200	AT1G14930	Polyketide cyclase/dehydrase and lipid transport superfamily protein	7.61106	1.11945e-220	6.36054e-217		Potri.002G155300	AT2G45760	BON association protein 2	-4.35561	4.66652e-126	4.36009e-124		Potri.001G107800	AT4G11650	osmotin 34	-9.68358	0	0		Potri.001G036700	AT5G07010	sulfotransferase 2A	-12.848	1.80132e-09	7.5451e-08		Potri.018G132200	AT4G10310	high-affinity K+ transporter 1	-4.75061	3.03539e-09	1.75457e-07		Potri.004G191900	AT1G21270	wall-associated kinase 2	-35.6712	7.6693e-38	6.34305e-37		Potri.017G097800
							Potri.016G104300	AT3G53980	Bifunctional inhibitor/lipid-transfer protein/seed storage 2S albumin superfamily protein	7.65173	7.21758e-104	1.64036e-100		Potri.002G070500	AT3G18710	plant U-box 29	-4.34345	5.36584e-73	2.95514e-71		Potri.009G063000			-9.63657	1.79867e-98	5.74605e-97		Potri.015G136400	AT5G51990	C-repeat-binding factor 4	-12.8476	9.76358e-05	0.0019036		Potri.014G025300	AT1G46480	WUSCHEL related homeobox 4	-4.7432	0.000115173	0.00298558		Potri.006G195100	AT3G58070	C2H2 and C2HC zinc fingers superfamily protein	-35.6712	1.7634e-19	9.24375e-19		Potri.019G031200
							Potri.001G157000	AT5G47450	tonoplast intrinsic protein 2;3	8.33435	3.34928e-14	8.39561e-12		Potri.016G129100	AT3G51680	NAD(P)-binding Rossmann-fold superfamily protein	-4.33663	2.23648e-13	3.16001e-12		Potri.003G079400	AT4G17430	O-fucosyltransferase family protein	-9.60732	4.09108e-161	2.11264e-159		Potri.010G138400	AT3G45070	P-loop containing nucleoside triphosphate hydrolases superfamily protein	-12.8379	9.76358e-05	0.0019036		Potri.010G130600	AT1G49000		-4.73382	5.43201e-06	0.000187701		Potri.019G126400	AT2G25150	HXXXD-type acyl-transferase family protein	-35.6712	1.7634e-19	9.24228e-19		Potri.007G016400
							Potri.013G152500			8.42054	6.43576e-10	1.1368e-07		Potri.011G130800	AT3G26300	cytochrome P450, family 71, subfamily B, polypeptide 34	-4.33181	7.63456e-10	8.4698e-09		Potri.T130200	AT3G07040	NB-ARC domain-containing disease resistance protein	-9.59068	0.000111065	0.000301989		Potri.008G012400	AT5G06390	FASCICLIN-like arabinogalactan protein 17 precursor	-12.7296	5.24786e-05	0.00109775		Potri.019G002100	AT2G03200	Eukaryotic aspartyl protease family protein	-4.73044	0.00152852	0.0286971		Potri.008G198600	AT4G04830	methionine sulfoxide reductase B5	-35.6014	3.79282e-65	4.69009e-64		Potri.007G052300
							Potri.T051700	AT2G26560	phospholipase A 2A	8.65393	0.000258775	0.015924		Potri.014G033400	AT2G26560	phospholipase A 2A	-4.32026	8.471e-09	8.68539e-08		Potri.006G044200			-9.59068	0.000111065	0.000302015		Potri.009G148200	AT3G44716		-12.6877	0.000333857	0.00563034		Potri.001G455000	AT4G10380	NOD26-like intrinsic protein 5;1	-4.72711	1.51011e-05	0.000479492		Potri.011G116800	AT3G15270	squamosa promoter binding protein-like 5	-35.5735	7.4172e-47	7.16445e-46		Potri.011G030600
							Potri.001G409700	ATCG00770	ribosomal protein S8	8.94462	0.000206277	0.0131936		Potri.011G136300	AT5G54840	Ras-related small GTP-binding family protein	-4.31431	1.02924e-17	1.81524e-16		Potri.003G108300			-9.59068	2.62822e-08	1.03506e-07		Potri.007G005900	AT2G22900	Galactosyl transferase GMA12/MNN10 family protein	-12.6712	0.000180935	0.0032621		Potri.015G040900	AT3G18050		-4.72275	0.00257579	0.0446821		Potri.014G030700	AT1G18890	calcium-dependent protein kinase 1	-35.4618	7.30072e-65	9.00759e-64		Potri.003G029400
							Potri.012G017400	AT5G53486		9.09348	9.65674e-07	0.00010654		Potri.002G248500	AT3G07340	basic helix-loop-helix (bHLH) DNA-binding superfamily protein	-4.30935	2.9303e-10	3.36761e-09		Potri.004G125300	AT3G01060		-9.59068	0.000111065	0.00030204		Potri.017G081100	AT3G28860	ATP binding cassette subfamily B19	-12.6135	0.00203411	0.0276664		Potri.T012400	AT5G25610	BURP domain-containing protein	-4.67718	1.84463e-12	1.52763e-10		Potri.007G040300	AT2G26560	phospholipase A 2A	-35.3048	1.41702e-73	1.93356e-72		Potri.002G247800
							Potri.001G235400	AT5G59770	Protein-tyrosine phosphatase-like, PTPLA	9.1593	7.64108e-06	0.000713677		Potri.010G189600	AT2G40095	Alpha/beta hydrolase related protein	-4.3092	1.04611e-174	1.39172e-172		Potri.001G154100	AT4G17500	ethylene responsive element binding factor 1	-9.53684	1.14038e-261	1.00702e-259		Potri.004G085400	AT5G37600	glutamine synthase clone R1	-12.4434	1.53469e-16	1.2084e-14		Potri.009G075100	AT2G38300	myb-like HTH transcriptional regulator family protein	-4.67559	0.00247089	0.0433424		Potri.008G165600	AT5G07050	nodulin MtN21 /EamA-like transporter family protein	-35.1826	2.84228e-37	2.31934e-36		Potri.018G083600
							Potri.002G098600	AT4G08950	Phosphate-responsive 1 family protein	9.31836	3.74636e-28	1.87819e-25		Potri.T180000	AT2G42010	phospholipase D beta 1	-4.30026	1.26288e-106	1.02321e-104		Potri.006G103900	AT5G01600	ferretin 1	-9.52185	6.3003e-154	3.09646e-152		Potri.006G178500	AT4G30440	UDP-D-glucuronate 4-epimerase 1	-12.3607	4.23624e-06	0.000112375		Potri.015G070000	AT3G48100	response regulator 5	-4.67448	6.04088e-08	2.91069e-06		Potri.015G121900	AT1G18390	Protein kinase superfamily protein	-35.1826	3.39626e-19	1.76489e-18		Potri.014G032600
							Potri.012G076700	AT5G14920	Gibberellin-regulated family protein	9.35295	8.01783e-56	9.42537e-53		Potri.012G096800	AT3G48520	cytochrome P450, family 94, subfamily B, polypeptide 3	-4.29572	3.24048e-09	3.42795e-08		Potri.013G074500	AT5G17540	HXXXD-type acyl-transferase family protein	-9.51065	0	0		Potri.006G109100	AT3G56400	WRKY DNA-binding protein 70	-12.3243	8.27092e-20	8.0448e-18		Potri.010G128300	AT1G25530	Transmembrane amino acid transporter family protein	-4.66682	4.29464e-13	3.82312e-11		Potri.016G021300	AT1G22400	UDP-Glycosyltransferase superfamily protein	-35.1826	4.2822e-10	1.50743e-09		Potri.T053500
							Potri.005G053800	AT5G43700	AUX/IAA transcriptional regulator family protein	9.50926	1.38792e-05	0.0012009		Potri.016G131300	AT5G01750	Protein of unknown function (DUF567)	-4.23993	6.40852e-12	8.24412e-11		Potri.001G255100	AT4G16260	Glycosyl hydrolase superfamily protein	-9.49283	0	0		Potri.001G455000	AT4G10380	NOD26-like intrinsic protein 5;1	-12.2946	6.43012e-15	4.5107e-13		Potri.013G070300	AT1G03220	Eukaryotic aspartyl protease family protein	-4.65738	0.00152852	0.0286971		Potri.019G065200	AT1G03220	Eukaryotic aspartyl protease family protein	-35.1826	4.2822e-10	1.50711e-09		Potri.016G065300
							Potri.002G068100			9.71802	0.000206277	0.0131936		Potri.001G374600	AT2G29120	glutamate receptor 2.7	-4.23555	1.00761e-25	2.404e-24		Potri.001G158700	AT5G47510	Sec14p-like phosphatidylinositol transfer family protein	-9.48973	5.76056e-10	2.59337e-09		Potri.014G101300	AT1G01225	NC domain-containing protein-related	-12.2328	0.000613102	0.00962449		Potri.004G033000	AT1G24020	MLP-like protein 423	-4.65226	1.11454e-12	9.43414e-11		Potri.005G114500			-35.1826	4.2822e-10	1.5076e-09		Potri.007G014800
							Potri.009G108900	AT1G49470	Family of unknown function (DUF716)	9.95265	0.000145427	0.00970205		Potri.T084900	AT5G60900	receptor-like protein kinase 1	-4.22963	1.5419e-07	1.39587e-06		Potri.017G023400	AT5G67550		-9.47851	1.5993e-32	1.85919e-31		Potri.008G200100	AT5G35630	glutamine synthetase 2	-12.2034	2.97219e-07	9.4598e-06		Potri.006G200300	AT5G06390	FASCICLIN-like arabinogalactan protein 17 precursor	-4.6461	0.000114499	0.0029748		Potri.002G223100			-35.1826	4.2822e-10	1.50727e-09		Potri.005G143400
							Potri.001G032500	AT5G07050	nodulin MtN21 /EamA-like transporter family protein	10.1981	1.82077e-12	4.05698e-10		Potri.014G097900	AT5G53130	cyclic nucleotide gated channel 1	-4.229	3.97472e-115	3.39933e-113		Potri.005G172800	AT1G21980	phosphatidylinositol-4-phosphate 5-kinase 1	-9.43346	6.2157e-210	4.21078e-208		Potri.007G007400	AT4G37750	Integrase-type DNA-binding superfamily protein	-12.1864	0.00367021	0.0458268		Potri.016G005300	AT5G47710	Calcium-dependent lipid-binding (CaLB domain) family protein	-4.63895	0.000902321	0.0183723		Potri.011G155600	AT5G36110	cytochrome P450, family 716, subfamily A, polypeptide 1	-34.9383	5.47022e-37	4.43742e-36		Potri.007G107600
							Potri.009G114400	AT1G49310		10.5234	0.000377112	0.0224365		Potri.005G240900	AT1G75800	Pathogenesis-related thaumatin superfamily protein	-4.22753	1.57334e-18	2.86875e-17		Potri.009G038500	AT5G05950	maternal effect embryo arrest 60	-9.42242	1.28458e-11	6.54133e-11		Potri.004G019400	AT1G61820	beta glucosidase 46	-12.1602	0.00203411	0.0276664		Potri.019G118300	AT4G28100		-4.63426	0.00257579	0.0446821		Potri.014G160100	AT2G04570	GDSL-like Lipase/Acylhydrolase superfamily protein	-34.9383	5.47022e-37	4.43851e-36		Potri.002G187400
							Potri.005G192200			10.8914	0.000377112	0.0224365		Potri.008G127200	AT3G03280		-4.22634	2.46854e-12	3.26927e-11		Potri.006G017700	AT5G41761		-9.37347	9.95374e-281	9.42856e-279		Potri.006G092000	AT2G37900	Major facilitator superfamily protein	-12.1311	2.4167e-17	2.01724e-15		Potri.013G111700	AT1G22680		-4.61846	0.000539724	0.011687		Potri.002G083900	AT1G21830		-34.8568	1.0027e-54	1.09457e-53		Potri.016G012200
							Potri.009G027200	AT4G01470	tonoplast intrinsic protein 1;3	11.569	1.25099e-06	0.00013496		Potri.001G162000	AT1G72310	RING/U-box superfamily protein	-4.22207	4.63244e-06	3.53452e-05		Potri.006G027000	AT4G24380		-9.35512	7.3339e-27	7.27252e-26		Potri.008G078000	AT5G16250		-12.1278	0.000613102	0.00962449		Potri.002G099600	AT1G28220	purine permease 3	-4.59657	1.65129e-07	7.34994e-06		Potri.006G113700	AT5G01015		-34.8568	5.82724e-28	3.86922e-27		Potri.019G002100
							Potri.012G102100			11.8275	0.000112347	0.00770625		Potri.015G093800	AT5G42380	calmodulin like 37	-4.20805	5.8635e-08	5.57024e-07		Potri.002G152600	AT3G52790	peptidoglycan-binding LysM domain-containing protein	-9.30224	2.01402e-95	6.26808e-94		Potri.006G036400	AT2G33530	serine carboxypeptidase-like 46	-12.1191	2.97219e-07	9.4598e-06		Potri.003G150700	AT4G17500	ethylene responsive element binding factor 1	-4.588	3.70179e-08	1.84292e-06		Potri.002G176900	AT1G32640	Basic helix-loop-helix (bHLH) DNA-binding family protein	-34.8405	4.09386e-179	1.18492e-177		Potri.004G104600
							Potri.004G212900	AT3G45160	Putative membrane lipoprotein	11.8421	1.65795e-17	5.18542e-15		Potri.008G172000	AT4G21865		-4.20026	2.53834e-18	4.57921e-17		Potri.010G024800	AT3G16560	Protein phosphatase 2C family protein	-9.26946	8.10568e-20	6.23816e-19		Potri.013G135600	AT2G20880	Integrase-type DNA-binding superfamily protein	-12.1161	1.3397e-10	6.38129e-09		Potri.006G138800	AT1G19210	Integrase-type DNA-binding superfamily protein	-4.56522	3.53258e-32	1.03136e-29		Potri.014G096200	AT4G23810	WRKY family transcription factor	-34.7951	0	0		Potri.013G037500
							Potri.015G117900	AT1G31260	zinc transporter 10 precursor	11.8688	2.35671e-09	3.86262e-07		Potri.014G115600	AT5G26751	shaggy-related kinase 11	-4.19761	4.79584e-145	5.08328e-143		Potri.004G120000	AT5G39220	alpha/beta-Hydrolases superfamily protein	-9.26946	8.10568e-20	6.23963e-19		Potri.009G142000	AT3G12500	basic chitinase	-12.094	3.89201e-08	1.37764e-06		Potri.004G143500	AT2G15760	Protein of unknown function (DUF1645)	-4.55956	0.00030857	0.00719739		Potri.013G160600	AT5G58260	oxidoreductases, acting on NADH or NADPH, quinone or similar compound as acceptor	-34.694	1.92907e-54	2.09887e-53		Potri.003G190600
							Potri.001G235300	AT4G01470	tonoplast intrinsic protein 1;3	13.1361	1.16269e-16	3.47694e-14		Potri.009G055100	AT3G51970	acyl-CoA sterol acyl transferase 1	-4.18126	1.04851e-42	3.74129e-41		Potri.018G135100	AT5G36110	cytochrome P450, family 716, subfamily A, polypeptide 1	-9.25416	2.34004e-11	1.16769e-10		Potri.014G030300			-12.0681	2.81051e-05	0.000622003		Potri.014G171500	AT3G07600	Heavy metal transport/detoxification superfamily protein	-4.54265	4.12588e-05	0.00117375		Potri.003G181600	AT3G50170	Plant protein of unknown function (DUF247)	-34.694	6.53878e-19	3.36661e-18		Potri.001G144900
							Potri.012G012300			13.7774	0.000922732	0.0481728		Potri.006G097500	AT5G01210	HXXXD-type acyl-transferase family protein	-4.1809	3.1605e-30	8.53573e-29		Potri.006G094100	AT3G09220	laccase 7	-9.08591	0.00020385	0.000537111		Potri.005G237900	AT5G42560	Abscisic acid-responsive (TB2/DP1, HVA22) family protein	-12.0547	0.000613102	0.00962449		Potri.001G079900	AT4G17500	ethylene responsive element binding factor 1	-4.53204	0.000114499	0.0029748		Potri.012G020600	AT1G71400	receptor like protein 12	-34.5311	1.12137e-27	7.40699e-27		Potri.015G024300
							Potri.004G033000	AT1G24020	MLP-like protein 423	18.9319	6.09481e-05	0.00446835		Potri.002G076600			-4.17298	5.38388e-05	0.000346024		Potri.015G099600	AT1G08510	fatty acyl-ACP thioesterases B	-9.08591	4.12302e-06	1.3196e-05		Potri.013G127700	AT3G59710	NAD(P)-binding Rossmann-fold superfamily protein	-12.0305	4.79322e-13	2.92513e-11		Potri.014G131300	AT2G21045	Rhodanese/Cell cycle control phosphatase superfamily protein	-4.53029	8.94271e-18	1.22256e-15		Potri.015G068200	AT1G18980	RmlC-like cupins superfamily protein	-34.4308	2.15256e-115	4.204e-114		Potri.007G038800
							Potri.019G090900			19.6194	5.11911e-28	2.52921e-25		Potri.010G119100	AT2G01170	bidirectional amino acid transporter 1	-4.16347	1.43263e-119	1.27237e-117		Potri.005G076100	AT5G65030		-9.08591	5.00102e-16	3.25526e-15		Potri.004G019300	AT1G61820	beta glucosidase 46	-12.0304	1.30293e-17	1.1008e-15		Potri.014G139900	AT1G52140		-4.51579	6.74848e-20	1.10186e-17		Potri.005G232300	AT1G75450	cytokinin oxidase 5	-34.2751	1.58838e-123	3.28303e-122		Potri.017G012100
							Potri.015G010500			22.7853	0.000487641	0.0279398		Potri.008G067700	AT2G40095	Alpha/beta hydrolase related protein	-4.16316	5.9207e-13	8.17967e-12		Potri.005G002300			-9.08591	0.00020385	0.000537068		Potri.007G122100	AT1G05260	Peroxidase superfamily protein	-11.9451	2.7877e-10	1.28212e-08		Potri.002G016300	AT1G20330	sterol methyltransferase 2	-4.50006	1.65129e-07	7.34994e-06		Potri.010G121000	AT5G38280	PR5-like receptor kinase	-34.2349	0	0		Potri.006G116900
							Potri.004G032900	AT1G24020	MLP-like protein 423	25.2414	6.04863e-08	8.18269e-06		Potri.018G019700	AT1G80840	WRKY DNA-binding protein 40	-4.15662	3.15118e-15	4.93802e-14		Potri.006G105900	AT3G51680	NAD(P)-binding Rossmann-fold superfamily protein	-9.08591	4.12302e-06	1.31947e-05		Potri.004G050500	AT4G35150	O-methyltransferase family protein	-11.9416	0.000180935	0.0032621		Potri.T036600			-4.49576	0.000902321	0.0183723		Potri.019G119800	AT4G03230	S-locus lectin protein kinase family protein	-34.2053	8.2502e-10	2.85458e-09		Potri.009G006600
							Potri.010G083000	AT3G22800	Leucine-rich repeat (LRR) family protein	26.3637	0.000256809	0.0158316		Potri.007G066300	AT3G12910	NAC (No Apical Meristem) domain transcriptional regulator superfamily protein	-4.13579	1.82351e-16	3.03712e-15		Potri.005G023100	AT3G05741	Plant invertase/pectin methylesterase inhibitor superfamily protein	-9.08591	0.00020385	0.000537154		Potri.006G208800	AT5G06200	Uncharacterised protein family (UPF0497)	-11.9194	0.00298208	0.0383092		Potri.016G031400	AT5G07050	nodulin MtN21 /EamA-like transporter family protein	-4.49565	0.000319975	0.00744325		Potri.001G111500	AT1G12570	Glucose-methanol-choline (GMC) oxidoreductase family protein	-34.2053	1.25846e-18	6.41626e-18		Potri.009G058200
							Potri.016G098300			28.7423	0.000922732	0.0481728		Potri.010G132700	AT1G68710	ATPase E1-E2 type family protein / haloacid dehalogenase-like hydrolase family protein	-4.13328	1.99818e-274	4.22204e-272		Potri.005G252100	AT4G37420	Domain of unknown function (DUF23)	-9.05226	6.08414e-50	1.02828e-48		Potri.008G020900	AT3G54260	TRICHOME BIREFRINGENCE-LIKE 36	-11.9036	1.86518e-34	3.61825e-32		Potri.010G234200	AT3G29034		-4.49408	1.36935e-08	7.34821e-07		Potri.006G274000	AT3G14470	NB-ARC domain-containing disease resistance protein	-34.2053	8.2502e-10	2.85398e-09		Potri.006G091800
							Potri.014G095000	AT5G41761		32.2608	1.24102e-15	3.46784e-13		Potri.007G127300	AT2G43320	S-adenosyl-L-methionine-dependent methyltransferases superfamily protein	-4.12986	7.89192e-135	7.85015e-133		Potri.014G132500	AT4G13420	high affinity K+ transporter 5	-9.04173	0	0		Potri.018G063500	AT3G43190	sucrose synthase 4	-11.9008	1.30293e-17	1.1008e-15		Potri.019G100300	AT1G03700	Uncharacterised protein family (UPF0497)	-4.49158	1.49502e-05	0.000475577		Potri.017G009900	AT3G25500	formin homology 1	-34.2053	8.2502e-10	2.85428e-09		Potri.010G244900
							Potri.T012400	AT5G25610	BURP domain-containing protein	42.4377	9.98673e-06	0.00089125		Potri.003G120300	AT4G11820	hydroxymethylglutaryl-CoA synthase / HMG-CoA synthase / 3-hydroxy-3-methylglutaryl coenzyme A synthase	-4.12961	0	0		Potri.016G106800	AT3G54040	PAR1 protein	-8.99812	2.53648e-38	3.38596e-37		Potri.010G080400	AT2G26640	3-ketoacyl-CoA synthase 11	-11.9008	4.23624e-06	0.000112375		Potri.009G114800			-4.4908	3.84109e-113	6.30141e-110		Potri.012G123900	AT3G54950	patatin-like protein 6	-34.2053	2.15738e-27	1.41565e-26		Potri.008G012400
							Potri.T155100	AT4G09600	GAST1 protein homolog 3	44.026	2.20844e-33	1.34443e-30		Potri.002G187400	AT1G02520	P-glycoprotein 11	-4.12569	1.34654e-99	1.00533e-97		Potri.014G135000	AT2G47920	Kinase interacting (KIP1-like) family protein	-8.97374	9.06872e-16	5.82619e-15		Potri.003G173300	AT1G27920	microtubule-associated protein 65-8	-11.8939	0.00298208	0.0383092		Potri.019G034800	AT5G18170	glutamate dehydrogenase 1	-4.48179	1.65129e-07	7.34994e-06		Potri.012G025400	AT1G45616	receptor like protein 6	-34.0098	1.39283e-44	1.29381e-43		Potri.019G125100
														Potri.010G188600	AT3G55950	CRINKLY4 related 3	-4.12118	2.15684e-99	1.6029e-97		Potri.015G061600	AT1G74360	Leucine-rich repeat protein kinase family protein	-8.95351	2.31876e-98	7.40027e-97		Potri.003G148100	AT1G31335		-11.8817	0.00203411	0.0276664		Potri.016G052100			-4.44954	0.000188488	0.00465825		Potri.005G100400	AT4G35090	catalase 2	-33.9721	0	0		Potri.006G188300
														Potri.009G047600	AT4G18380	F-box family protein	-4.11161	3.19074e-30	8.6102e-29		Potri.001G409900	AT5G54570	beta glucosidase 41	-8.94666	1.50893e-47	2.45475e-46		Potri.006G006800	AT1G05300	zinc transporter 5 precursor	-11.8778	1.89355e-06	5.29829e-05		Potri.002G104600	AT1G09750	Eukaryotic aspartyl protease family protein	-4.44229	4.34921e-13	3.86171e-11		Potri.012G031400	AT5G53190	Nodulin MtN3 family protein	-33.9388	2.7556e-96	4.71916e-95		Potri.006G181900
														Potri.008G157800	AT3G22840	Chlorophyll A-B binding family protein	-4.10078	5.25474e-09	5.47278e-08		Potri.016G029900	AT3G47570	Leucine-rich repeat protein kinase family protein	-8.94169	1.11205e-23	9.92229e-23		Potri.001G451300	AT4G10500	2-oxoglutarate (2OG) and Fe(II)-dependent oxygenase superfamily protein	-11.7925	2.83716e-16	2.19416e-14		Potri.017G037900	AT1G05260	Peroxidase superfamily protein	-4.43481	0.000192502	0.00473031		Potri.008G012400	AT5G06390	FASCICLIN-like arabinogalactan protein 17 precursor	-33.8795	4.14952e-27	2.70137e-26		Potri.012G069700
														Potri.004G175100	AT2G16750	Protein kinase protein with adenine nucleotide alpha hydrolases-like domain	-4.09116	1.06832e-06	8.82839e-06		Potri.T056700			-8.91765	7.72692e-11	3.72293e-10		Potri.002G120700	AT4G24220	NAD(P)-binding Rossmann-fold superfamily protein	-11.7889	2.7877e-10	1.28212e-08		Potri.002G119300	AT1G27730	salt tolerance zinc finger	-4.4304	4.11921e-51	2.0273e-48		Potri.T031100			-33.8795	4.14952e-27	2.7019e-26		Potri.001G414200
														Potri.004G017600	AT3G26040	HXXXD-type acyl-transferase family protein	-4.08428	3.91946e-54	1.70307e-52		Potri.016G125400	AT2G38310	PYR1-like 4	-8.884	3.47562e-09	1.47542e-08		Potri.006G054700	AT3G53720	cation/H+ exchanger 20	-11.6456	6.19456e-09	2.42776e-07		Potri.001G024600	AT1G76390	ARM repeat superfamily protein	-4.41839	0.00141633	0.0268985		Potri.002G128900	AT4G37260	myb domain protein 73	-33.7167	2.42114e-18	1.22232e-17		Potri.009G154300
														Potri.002G118200	AT1G59590	ZCF37	-4.07479	2.94416e-10	3.38233e-09		Potri.001G330000	AT3G48200		-8.884	3.47562e-09	1.47561e-08		Potri.017G037900	AT1G05260	Peroxidase superfamily protein	-11.5818	2.11367e-08	7.78316e-07		Potri.009G169900	AT1G76490	hydroxy methylglutaryl CoA reductase 1	-4.41631	3.11251e-12	2.51712e-10		Potri.007G095200	AT4G39970	Haloacid dehalogenase-like hydrolase (HAD) superfamily protein	-33.6841	1.13884e-129	2.47164e-128		Potri.002G165900
														Potri.008G189200	AT1G60590	Pectin lyase-like superfamily protein	-4.06778	1.53307e-07	1.38827e-06		Potri.004G166900	AT4G38810	Calcium-binding EF-hand family protein	-8.84487	0	0		Potri.001G069800	AT4G13420	high affinity K+ transporter 5	-11.5699	0.00112001	0.0163684		Potri.010G170000	AT3G19820	cell elongation protein / DWARF1 / DIMINUTO (DIM)	-4.39826	9.76901e-11	6.78532e-09		Potri.006G045300	AT3G52590	ubiquitin extension protein 1	-33.228	1.58841e-09	5.39567e-09		Potri.013G064300
														Potri.011G062800	AT5G11210	glutamate receptor 2.5	-4.06778	1.53307e-07	1.38866e-06		Potri.016G037000			-8.80323	2.7617e-40	3.85066e-39		Potri.001G216100	AT2G35930	plant U-box 23	-11.5118	2.43443e-08	8.83314e-07		Potri.019G105300			-4.39071	0.00052874	0.0115289		Potri.011G021200			-33.228	4.65622e-18	2.33002e-17		Potri.006G166700
														Potri.007G126600	AT2G31570	glutathione peroxidase 2	-4.0614	4.33356e-11	5.27269e-10		Potri.014G034000	AT2G26560	phospholipase A 2A	-8.79747	3.63586e-23	3.16777e-22		Potri.T175300	AT3G12500	basic chitinase	-11.5117	1.14632e-11	6.11439e-10		Potri.012G054300	AT3G18280	Bifunctional inhibitor/lipid-transfer protein/seed storage 2S albumin superfamily protein	-4.36307	2.71749e-07	1.17318e-05		Potri.003G060000	AT3G15620	DNA photolyase family protein	-33.228	1.58841e-09	5.39623e-09		Potri.012G031400
														Potri.010G194100	AT3G11320	Nucleotide-sugar transporter family protein	-4.05977	3.24482e-192	4.72516e-190		Potri.003G109200	AT4G25200	mitochondrion-localized small heat shock protein 23.6	-8.79747	3.63586e-23	3.16861e-22		Potri.016G088700	AT5G03170	FASCICLIN-like arabinogalactan-protein 11	-11.4468	9.76358e-05	0.0019036		Potri.003G070600	AT3G14200	Chaperone DnaJ-domain superfamily protein	-4.3584	1.9883e-06	7.34179e-05		Potri.012G104900	AT5G50915	basic helix-loop-helix (bHLH) DNA-binding superfamily protein	-33.228	1.58841e-09	5.39678e-09		Potri.016G127100
														Potri.013G024000	AT5G27450	mevalonate kinase	-4.05577	3.61998e-98	2.64766e-96		Potri.008G116500	AT1G75290	NAD(P)-binding Rossmann-fold superfamily protein	-8.76046	5.20718e-235	4.0399e-233		Potri.014G068700	AT2G45340	Leucine-rich repeat protein kinase family protein	-11.3846	6.4158e-06	0.000163931		Potri.018G069700	AT4G26260	myo-inositol oxygenase 4	-4.35267	4.89168e-19	7.62548e-17		Potri.007G098500	AT3G05270	Plant protein of unknown function (DUF869)	-33.228	5.32202e-35	4.13118e-34		Potri.018G037500
														Potri.008G171000	AT2G05620	proton gradient regulation 5	-4.05252	5.82916e-189	8.26514e-187		Potri.004G186900	AT2G27740	Family of unknown function (DUF662)	-8.74939	7.51166e-06	2.3378e-05		Potri.009G141800	AT3G12500	basic chitinase	-11.3817	3.90119e-05	0.000836721		Potri.002G049400	AT3G04810	NIMA-related kinase 2	-4.34021	0.000502193	0.0111118		Potri.009G139800	AT4G35160	O-methyltransferase family protein	-33.228	1.58841e-09	5.39511e-09		Potri.004G109200
														Potri.001G411700	AT4G27290	S-locus lectin protein kinase family protein	-4.04887	3.01036e-40	1.02657e-38		Potri.010G201200	AT3G11430	glycerol-3-phosphate acyltransferase 5	-8.74939	7.51166e-06	2.33802e-05		Potri.007G096500	AT5G65280	GCR2-like 1	-11.3754	0.00112001	0.0163684		Potri.003G132700	AT4G01250	WRKY family transcription factor	-4.3306	4.12588e-05	0.00117375		Potri.006G251300	AT5G25490	Ran BP2/NZF zinc finger-like superfamily protein	-33.228	4.65622e-18	2.33037e-17		Potri.001G016900
														Potri.012G131900	AT2G45590	Protein kinase superfamily protein	-4.04462	7.91656e-49	3.11725e-47		Potri.001G030600	AT2G22590	UDP-Glycosyltransferase superfamily protein	-8.74421	3.02808e-101	9.99696e-100		Potri.003G175900	AT4G13710	Pectin lyase-like superfamily protein	-11.3735	1.59527e-07	5.27562e-06		Potri.017G140900	AT1G65820	microsomal glutathione s-transferase, putative	-4.32658	0.000114499	0.0029748		Potri.014G041200	AT1G75060		-33.228	5.32202e-35	4.13215e-34		Potri.002G038400
														Potri.008G159000	AT3G22890	ATP sulfurylase 1	-4.04405	0	0		Potri.001G194100			-8.6999	9.64342e-157	4.81949e-155		Potri.009G142100	AT3G12500	basic chitinase	-11.3119	1.14632e-11	6.11439e-10		Potri.004G048300	AT1G28400		-4.31532	1.71222e-16	2.02707e-14		Potri.017G047800	AT2G22500	uncoupling protein 5	-33.2114	0	0		Potri.T053300
														Potri.017G077100			-4.04081	2.42738e-35	7.43109e-34		Potri.009G148800	AT1G08250	arogenate dehydratase 6	-8.67461	1.92192e-83	5.22754e-82		Potri.001G083900	AT2G46660	cytochrome P450, family 78, subfamily A, polypeptide 6	-11.3039	0.000613102	0.00962449		Potri.018G062100	AT2G26170	cytochrome P450, family 711, subfamily A, polypeptide 1	-4.30771	0.00149851	0.0282105		Potri.004G100000	AT1G67090	ribulose bisphosphate carboxylase small chain 1A	-33.0307	0	0		Potri.006G056800
														Potri.019G086200	AT1G34300	lectin protein kinase family protein	-4.03867	2.12468e-47	8.16726e-46		Potri.015G026300	AT5G24080	Protein kinase superfamily protein	-8.59556	9.1863e-211	6.23616e-209		Potri.015G013100	AT5G24270	Calcium-binding EF-hand family protein	-11.2895	7.98324e-06	0.000199863		Potri.002G175200	AT2G46660	cytochrome P450, family 78, subfamily A, polypeptide 6	-4.30638	0.00149851	0.0282105		Potri.017G096000	AT3G51550	Malectin/receptor-like protein kinase family protein	-33.0108	1.31959e-76	1.85989e-75		Potri.005G073100
														Potri.018G009800	AT2G29110	glutamate receptor 2.8	-4.03661	3.25672e-05	0.000217438		Potri.001G381600	AT1G17030		-8.58113	0.000372546	0.0009436		Potri.016G137900	AT3G56400	WRKY DNA-binding protein 70	-11.2792	3.21696e-37	6.85312e-35		Potri.001G087700			-4.30421	0.00247089	0.0433424		Potri.001G306300	AT5G53590	SAUR-like auxin-responsive protein family	-32.9022	2.948e-26	1.87728e-25		Potri.005G144200
														Potri.006G147900	AT4G33050	calmodulin-binding family protein	-4.03661	3.25672e-05	0.000217482		Potri.007G140900	AT1G66910	Protein kinase superfamily protein	-8.58113	2.53374e-10	1.17225e-09		Potri.014G102200	AT1G01200	RAB GTPase homolog A3	-11.2554	3.90119e-05	0.000836721		Potri.001G154200	AT5G47230	ethylene responsive element binding factor 5	-4.28936	9.17709e-29	2.30774e-26		Potri.006G129700	AT2G39200	Seven transmembrane MLO family protein	-32.7394	1.2966e-67	1.65038e-66		Potri.002G111900
														Potri.001G048800	AT1G15520	pleiotropic drug resistance 12	-4.02348	1.25535e-58	5.83928e-57		Potri.001G104600	AT5G12250	beta-6 tubulin	-8.58113	0.000372546	0.000943673		Potri.007G092300	AT5G65030		-11.2549	1.59527e-07	5.27562e-06		Potri.003G072800	AT3G14310	pectin methylesterase 3	-4.28507	0.000188488	0.00465825		Potri.016G052100			-32.7394	8.95118e-18	4.43483e-17		Potri.019G119600
														Potri.001G112100	AT2G42010	phospholipase D beta 1	-4.02073	1.15589e-136	1.17509e-134		Potri.012G001000	AT1G35910	Haloacid dehalogenase-like hydrolase (HAD) superfamily protein	-8.55819	5.36352e-67	1.1946e-65		Potri.002G067600	AT1G21090	Cupredoxin superfamily protein	-11.2046	9.76358e-05	0.0019036		Potri.006G141200	AT2G05920	Subtilase family protein	-4.24852	0.00229393	0.0408415		Potri.014G134000	AT3G62930	Thioredoxin superfamily protein	-32.5765	5.6642e-26	3.57792e-25		Potri.004G220100
														Potri.T005300	AT5G36930	Disease resistance protein (TIR-NBS-LRR class) family	-4.00304	6.51372e-07	5.54438e-06		Potri.014G150200	AT2G43120	RmlC-like cupins superfamily protein	-8.54925	3.8552e-283	3.67315e-281		Potri.019G078300	AT5G47850	CRINKLY4 related 4	-11.1231	2.81051e-05	0.000622003		Potri.007G002100	AT1G78955	camelliol C synthase 1	-4.2419	2.85258e-23	5.42951e-21		Potri.008G146500	AT1G60010		-32.5765	5.6642e-26	3.57724e-25		Potri.012G118600
														Potri.013G102700	AT1G76690	12-oxophytodienoate reductase 2	-3.99892	9.25108e-211	1.48791e-208		Potri.016G134500	AT2G38500	2-oxoglutarate (2OG) and Fe(II)-dependent oxygenase superfamily protein	-8.53525	9.32818e-18	6.53956e-17		Potri.002G071100	AT1G21360	glycolipid transfer protein 2	-11.1071	8.32669e-10	3.63236e-08		Potri.016G051500	AT2G42320	nucleolar protein gar2-related	-4.21635	0.00149851	0.0282105		Potri.005G239200	AT2G34430	light-harvesting chlorophyll-protein complex II subunit B1	-32.5227	0	0		Potri.005G001600
														Potri.006G139400	AT1G19180	jasmonate-zim-domain protein 1	-3.98221	0	0		Potri.017G039600	AT1G05280	Protein of unknown function (DUF604)	-8.53229	1.834e-47	2.9791e-46		Potri.006G141200	AT2G05920	Subtilase family protein	-11.0473	8.54286e-08	2.90541e-06		Potri.014G087700	AT3G61460	brassinosteroid-responsive RING-H2	-4.21168	9.85324e-14	9.30011e-12		Potri.010G155600	AT1G53440	Leucine-rich repeat transmembrane protein kinase	-32.495	3.77408e-34	2.87544e-33		Potri.006G245900
														Potri.004G014700	AT5G38280	PR5-like receptor kinase	-3.97427	2.90418e-10	3.34115e-09		Potri.016G111000	AT2G38060	phosphate transporter 4;2	-8.50143	1.63161e-29	1.75407e-28		Potri.016G038000	AT3G57040	response regulator 9	-11.0053	7.26223e-11	3.56178e-09		Potri.008G011000	AT5G04980	DNAse I-like superfamily protein	-4.19245	0.00247089	0.0433424		Potri.016G012100	AT1G53430	Leucine-rich repeat transmembrane protein kinase	-32.4679	3.44712e-75	4.78489e-74		Potri.017G097500
														Potri.005G240300	AT1G30755	Protein of unknown function (DUF668)	-3.97192	9.58932e-85	6.01949e-83		Potri.001G062500	AT5G13220	jasmonate-zim-domain protein 10	-8.47185	1.46864e-143	6.8463e-142		Potri.010G141600	AT3G16920	chitinase-like protein 2	-10.9949	2.71235e-28	4.05964e-26		Potri.015G035800	AT3G17860	jasmonate-zim-domain protein 3	-4.1851	4.35885e-07	1.8313e-05		Potri.014G195100	AT1G35710	Protein kinase family protein with leucine-rich repeat domain	-32.4506	0	0		Potri.001G360700
														Potri.008G159300	AT3G22930	calmodulin-like 11	-3.96743	6.29984e-53	2.66224e-51		Potri.013G060400	AT5G56350	Pyruvate kinase family protein	-8.46465	1.31398e-39	1.80887e-38		Potri.006G136700	AT3G43190	sucrose synthase 4	-10.9742	3.27281e-124	3.15681e-121		Potri.012G044600	AT1G48480	receptor-like kinase 1	-4.17573	0.00229393	0.0408415		Potri.007G057200	AT5G66190	ferredoxin-NADP(+)-oxidoreductase 1	-32.3281	0	0		Potri.014G100100
														Potri.006G212800	AT3G52710		-3.95035	2.3219e-19	4.37937e-18		Potri.001G019700			-8.45732	1.43364e-233	1.10438e-231		Potri.001G329200	AT4G37530	Peroxidase superfamily protein	-10.8453	6.4158e-06	0.000163931		Potri.007G053800	AT4G37560	Acetamidase/Formamidase family protein	-4.17267	7.28785e-07	2.95729e-05		Potri.001G078000			-32.2507	3.05592e-09	1.02216e-08		Potri.019G097900
														Potri.001G286400	AT1G58290	Glutamyl-tRNA reductase family protein	-3.94797	1.17888e-100	9.00964e-99		Potri.T139100			-8.41288	1.36404e-05	4.12924e-05		Potri.012G033200	AT4G23740	Leucine-rich repeat protein kinase family protein	-10.8373	0.00367021	0.0458268		Potri.019G036100	AT5G19790	related to AP2 11	-4.16739	3.11797e-06	0.000111544		Potri.009G128500	AT3G61430	plasma membrane intrinsic protein 1A	-32.2507	3.05592e-09	1.02227e-08		Potri.T091900
														Potri.001G374700	AT2G29120	glutamate receptor 2.7	-3.92751	1.96296e-05	0.000136177		Potri.009G095300	AT4G15480	UDP-Glycosyltransferase superfamily protein	-8.39276	0	0		Potri.009G142300	AT3G12500	basic chitinase	-10.6755	9.6703e-16	7.25251e-14		Potri.001G448000	AT5G17540	HXXXD-type acyl-transferase family protein	-4.16661	4.84227e-50	2.19501e-47		Potri.001G141100	AT5G46690	beta HLH protein 71	-32.2507	3.05592e-09	1.02237e-08		Potri.005G167800
														Potri.T093600	AT4G25780	CAP (Cysteine-rich secretory proteins, Antigen 5, and Pathogenesis-related 1 protein) superfamily protein	-3.92751	5.25686e-05	0.000338668		Potri.010G131500	AT1G68765	Putative membrane lipoprotein	-8.38699	4.24278e-39	5.74848e-38		Potri.005G163000	AT5G64260	EXORDIUM like 2	-10.649	2.12419e-11	1.09763e-09		Potri.001G119800	AT1G62710	beta vacuolar processing enzyme	-4.15718	0.000188488	0.00465825		Potri.003G148200	AT2G30070	potassium transporter 1	-32.0491	0	0		Potri.001G249000
														Potri.017G007900	AT5G38260	Protein kinase superfamily protein	-3.92751	5.7123e-08	5.43619e-07		Potri.005G161700	AT1G35210		-8.32875	5.22836e-07	1.83387e-06		Potri.005G077800			-10.64	0.00203411	0.0276664		Potri.006G139400	AT1G19180	jasmonate-zim-domain protein 1	-4.15189	2.43533e-24	4.93527e-22		Potri.T084300	AT5G60900	receptor-like protein kinase 1	-32.0007	0	0		Potri.005G007900
														Potri.009G154100	AT1G21270	wall-associated kinase 2	-3.91769	2.5407e-42	9.016e-41		Potri.001G288600	AT2G14610	pathogenesis-related gene 1	-8.2972	4.75668e-47	7.67689e-46		Potri.011G165200	AT3G44730	kinesin-like protein 1	-10.6349	0.00298208	0.0383092		Potri.010G172700	AT1G16310	Cation efflux family protein	-4.14654	2.67855e-07	1.15928e-05		Potri.005G117000	AT1G15380	Lactoylglutathione lyase / glyoxalase I family protein	-31.95	4.8933e-106	9.01215e-105		Potri.005G057600
														Potri.011G062600	AT2G29120	glutamate receptor 2.7	-3.90826	3.01308e-22	6.40835e-21		Potri.T124900	AT2G43290	Calcium-binding EF-hand family protein	-8.27827	2.05832e-08	8.16935e-08		Potri.002G104600	AT1G09750	Eukaryotic aspartyl protease family protein	-10.6079	5.36104e-64	2.16461e-61		Potri.010G235200	AT4G40070	RING/U-box superfamily protein	-4.14514	5.70974e-08	2.77833e-06		Potri.001G042400	AT5G67080	mitogen-activated protein kinase kinase kinase 19	-31.8361	9.5018e-266	4.0471e-264		Potri.011G131200
														Potri.004G050000	AT2G39200	Seven transmembrane MLO family protein	-3.90184	2.27972e-63	1.11665e-61		Potri.002G083700	AT3G26430	GDSL-like Lipase/Acylhydrolase superfamily protein	-8.27608	0	0		Potri.003G134500	AT4G24220	NAD(P)-binding Rossmann-fold superfamily protein	-10.5706	6.66547e-20	6.53819e-18		Potri.008G073300	AT2G40320	TRICHOME BIREFRINGENCE-LIKE 33	-4.13577	0.000179674	0.00445961		Potri.004G050700			-31.8319	1.74179e-57	1.96447e-56		Potri.005G232800
														Potri.019G043600	AT5G17540	HXXXD-type acyl-transferase family protein	-3.90167	6.75058e-17	1.14859e-15		Potri.005G243800	AT1G20180	Protein of unknown function (DUF677)	-8.21097	1.69548e-22	1.44362e-21		Potri.015G027600	AT5G52860	ABC-2 type transporter family protein	-10.5352	0.000180935	0.0032621		Potri.006G006800	AT1G05300	zinc transporter 5 precursor	-4.11306	2.44799e-05	0.000736558		Potri.009G141600	AT2G17040	NAC domain containing protein 36	-31.67	0	0		Potri.006G103200
														Potri.006G266500	AT4G31780	monogalactosyl diacylglycerol synthase 1	-3.89905	5.36586e-85	3.38143e-83		Potri.009G099200	AT4G34120	Cystathionine beta-synthase (CBS) family protein	-8.17566	5.0719e-171	2.81068e-169		Potri.004G214700	AT5G60800	Heavy metal transport/detoxification superfamily protein	-10.5339	9.6703e-16	7.25251e-14		Potri.006G016200	AT4G17230	SCARECROW-like 13	-4.11305	3.32125e-18	4.70866e-16		Potri.006G128500	AT1G16670	Protein kinase superfamily protein	-31.6643	4.6023e-81	6.78855e-80		Potri.001G237200
														Potri.012G069800	AT3G47730	ATP-binding cassette A2	-3.89761	0	0		Potri.018G033400	AT1G52820	2-oxoglutarate (2OG) and Fe(II)-dependent oxygenase superfamily protein	-8.14149	9.80352e-173	5.49824e-171		Potri.011G130400	AT5G54585		-10.5174	0.000613102	0.00962449		Potri.008G016900	AT5G03700	D-mannose binding lectin protein with Apple-like carbohydrate-binding domain	-4.11115	7.06962e-07	2.87891e-05		Potri.017G008600	AT1G67000	Protein kinase superfamily protein	-31.5992	6.346e-73	8.59879e-72		Potri.005G068500
														Potri.009G065000	AT3G20940	cytochrome P450, family 705, subfamily A, polypeptide 30	-3.89387	2.31412e-247	4.42668e-245		Potri.016G102100	AT2G37770	NAD(P)-linked oxidoreductase superfamily protein	-8.0917	0	0		Potri.001G457000	AT1G76490	hydroxy methylglutaryl CoA reductase 1	-10.4901	2.4674e-10	1.1439e-08		Potri.007G056400	AT2G17820	histidine kinase 1	-4.1073	0.000502193	0.0111118		Potri.003G132700	AT4G01250	WRKY family transcription factor	-31.5177	5.12666e-33	3.81514e-32		Potri.010G137100
														Potri.001G310600	AT5G64290	dicarboxylate transport 2.1	-3.87842	1.93462e-09	2.08266e-08		Potri.001G331100	AT3G01900	cytochrome P450, family 94, subfamily B, polypeptide 2	-8.07636	1.48335e-09	6.4879e-09		Potri.011G146900	AT4G10380	NOD26-like intrinsic protein 5;1	-10.4805	6.19456e-09	2.42776e-07		Potri.015G093800	AT5G42380	calmodulin like 37	-4.09724	8.53503e-06	0.000284097		Potri.009G143500	AT1G19250	flavin-dependent monooxygenase 1	-31.4363	9.05112e-49	8.99031e-48		Potri.T133200
														Potri.018G011500	AT2G29110	glutamate receptor 2.8	-3.86205	2.40212e-07	2.1381e-06		Potri.005G202200	AT1G06520	glycerol-3-phosphate acyltransferase 1	-8.07636	9.43352e-07	3.23128e-06		Potri.002G028800	AT5G10400	Histone superfamily protein	-10.4786	4.53668e-10	2.03792e-08		Potri.007G100600	AT3G52430	alpha/beta-Hydrolases superfamily protein	-4.08954	0.00081224	0.0168164		Potri.013G148100	AT4G10270	Wound-responsive family protein	-31.2734	5.8747e-09	1.93015e-08		Potri.009G042500
														Potri.006G052200	AT2G41835	zinc finger (C2H2 type, AN1-like) family protein	-3.8567	2.29064e-165	2.80499e-163		Potri.006G085300	AT5G02370	ATP binding microtubule motor family protein	-8.07636	2.4595e-12	1.31253e-11		Potri.005G246500	AT4G38470	ACT-like protein tyrosine kinase family protein	-10.4641	0.000333857	0.00563034		Potri.014G034900	AT2G26530	Protein of unknown function (DUF1645)	-4.08034	3.53827e-08	1.76918e-06		Potri.006G076400	AT5G57240	OSBP(oxysterol binding protein)-related protein 4C	-31.2734	5.8747e-09	1.92996e-08		Potri.015G068200
														Potri.008G056400	AT1G07570	Protein kinase superfamily protein	-3.85172	1.33627e-113	1.13383e-111		Potri.005G233300	AT1G75490	Integrase-type DNA-binding superfamily protein	-8.07636	1.2914e-20	1.0261e-19		Potri.019G108500			-10.4313	5.24786e-05	0.00109775		Potri.005G240900	AT1G75800	Pathogenesis-related thaumatin superfamily protein	-4.07657	0.00229393	0.0408415		Potri.012G022300	AT5G03890		-31.2734	6.34382e-17	3.05175e-16		Potri.014G168100
														Potri.005G098000	AT3G12910	NAC (No Apical Meristem) domain transcriptional regulator superfamily protein	-3.83825	9.10252e-19	1.67769e-17		Potri.010G040200	AT4G20140	Leucine-rich repeat transmembrane protein kinase	-8.07636	9.43352e-07	3.23162e-06		Potri.019G061700	AT3G10870	methyl esterase 17	-10.4226	2.988e-12	1.67618e-10		Potri.003G068900	AT1G72450	jasmonate-zim-domain protein 6	-4.0702	1.92768e-06	7.13323e-05		Potri.001G248900	AT5G26250	Major facilitator superfamily protein	-31.2734	5.8747e-09	1.93034e-08		Potri.014G073100
														Potri.001G048700	AT1G15520	pleiotropic drug resistance 12	-3.8343	5.28376e-186	7.36265e-184		Potri.016G139200	AT5G58300	Leucine-rich repeat protein kinase family protein	-8.07636	3.70704e-08	1.43854e-07		Potri.004G005300	AT4G22130	STRUBBELIG-receptor family 8	-10.4164	0.00203411	0.0276664		Potri.016G139700	AT2G38600	HAD superfamily, subfamily IIIB acid phosphatase	-4.06976	5.91654e-08	2.85877e-06		Potri.012G047200	AT1G73590	Auxin efflux carrier family protein	-31.2734	6.34382e-17	3.0522e-16		Potri.014G043500
														Potri.002G021400	AT1G30755	Protein of unknown function (DUF668)	-3.83344	1.41358e-131	1.36821e-129		Potri.004G063000	AT4G18910	NOD26-like intrinsic protein 1;2	-7.98459	4.3365e-31	4.85584e-30		Potri.T030900			-10.3887	0.000180935	0.0032621		Potri.005G068900	AT5G09220	amino acid permease 2	-4.05872	6.44039e-10	4.07864e-08		Potri.017G034600	AT1G18390	Protein kinase superfamily protein	-31.2734	7.69754e-25	4.72384e-24		Potri.010G128300
														Potri.014G099000	AT2G46500	phosphoinositide 4-kinase gamma 4	-3.8286	1.61167e-159	1.89462e-157		Potri.003G092100	AT2G35215		-7.91483	6.20672e-101	2.03262e-99		Potri.017G124200	AT1G74670	Gibberellin-regulated family protein	-10.3635	5.52429e-07	1.69757e-05		Potri.017G070000	AT5G40460		-4.05198	3.00047e-09	1.7373e-07		Potri.003G188800	AT5G07010	sulfotransferase 2A	-31.2734	5.8747e-09	1.93053e-08		Potri.015G026600
														Potri.014G195200	AT4G08850	Leucine-rich repeat receptor-like protein kinase family protein	-3.812	5.53504e-08	5.28149e-07		Potri.T127200	AT3G26300	cytochrome P450, family 71, subfamily B, polypeptide 34	-7.9081	2.6626e-09	1.14024e-08		Potri.004G012200			-10.3494	0.00298208	0.0383092		Potri.003G104000	AT5G45380	solute:sodium symporters;urea transmembrane transporters	-4.04829	0.000104494	0.00273549		Potri.001G333300	AT5G14210	Leucine-rich repeat protein kinase family protein	-31.2734	6.34382e-17	3.05265e-16		Potri.003G205900
														Potri.006G217300			-3.80969	4.0561e-11	4.95562e-10		Potri.006G181200	AT2G24130	Leucine-rich receptor-like protein kinase family protein	-7.9081	2.6626e-09	1.14009e-08		Potri.014G094800	AT3G61640	arabinogalactan protein 20	-10.3283	0.000333857	0.00563034		Potri.014G053700	AT2G28580	Plant protein of unknown function (DUF247)	-4.04535	4.85041e-09	2.73488e-07		Potri.009G134400	AT2G16730	glycosyl hydrolase family 35 protein	-31.2734	5.8747e-09	1.93073e-08		Potri.018G088600
														Potri.009G071100	AT5G12340		-3.80777	2.47718e-17	4.29396e-16		Potri.005G213500	AT3G51895	sulfate transporter 3;1	-7.892	0	0		Potri.T054000			-10.3266	2.97219e-07	9.4598e-06		Potri.014G106600	AT5G54160	O-methyltransferase 1	-4.03734	0.00141633	0.0268985		Potri.009G065000	AT3G20940	cytochrome P450, family 705, subfamily A, polypeptide 30	-31.2606	0	0		Potri.T030900
														Potri.006G219600	AT2G26310	Chalcone-flavanone isomerase family protein	-3.79362	8.3054e-27	2.04647e-25		Potri.004G019900	AT1G61800	glucose-6-phosphate/phosphate translocator 2	-7.89056	2.77672e-216	1.96268e-214		Potri.001G054800	AT1G74110	cytochrome P450, family 78, subfamily A, polypeptide 10	-10.3127	1.38781e-12	8.07209e-11		Potri.006G238600	AT5G11590	Integrase-type DNA-binding superfamily protein	-4.0271	0.000466274	0.0104106		Potri.012G090500	AT2G31880	Leucine-rich repeat protein kinase family protein	-31.2019	0	0		Potri.T012500
														Potri.014G168400	AT5G47650	nudix hydrolase homolog 2	-3.78724	6.65104e-23	1.44499e-21		Potri.016G045500	AT3G12110	actin-11	-7.88707	1.31612e-22	1.12532e-21		Potri.019G120600	AT5G54490	pinoid-binding protein 1	-10.3121	1.80132e-09	7.5451e-08		Potri.019G117800	AT4G10265	Wound-responsive family protein	-4.02172	0.00130506	0.0250756		Potri.006G181900	AT5G17420	Cellulose synthase family protein	-31.0069	6.14146e-87	9.60007e-86		Potri.014G032300
														Potri.011G061700	AT3G23240	ethylene response factor 1	-3.78432	8.14508e-20	1.5739e-18		Potri.019G124500	AT1G73325	Kunitz family trypsin and protease inhibitor protein	-7.82398	1.69704e-06	5.66522e-06		Potri.006G047200	AT2G15490	UDP-glycosyltransferase 73B4	-10.2662	5.52429e-07	1.69757e-05		Potri.019G080500	AT5G36110	cytochrome P450, family 716, subfamily A, polypeptide 1	-4.01662	3.78298e-05	0.00108878		Potri.003G125000	AT5G23850	Arabidopsis thaliana protein of unknown function (DUF821)	-31.0038	9.50912e-227	3.51443e-225		Potri.001G375300
														Potri.006G082500	AT3G53620	pyrophosphorylase 4	-3.77789	4.64928e-81	2.81992e-79		Potri.002G158700			-7.7735	2.42364e-27	2.43748e-26		Potri.008G099900	AT1G48130	1-cysteine peroxiredoxin 1	-10.2103	0.00112001	0.0163684		Potri.014G073200	AT2G45600	alpha/beta-Hydrolases superfamily protein	-4.01328	0.00130506	0.0250756		Potri.010G078600	AT5G43745	Protein of unknown function (DUF1012)	-30.9477	3.15822e-71	4.22039e-70		Potri.008G182200
														Potri.013G083300	AT3G10960	AZA-guanine resistant1	-3.77515	4.35672e-111	3.65829e-109		Potri.012G105600	AT2G47140	NAD(P)-binding Rossmann-fold superfamily protein	-7.75756	1.59011e-245	1.29535e-243		Potri.019G126400	AT2G25150	HXXXD-type acyl-transferase family protein	-10.1767	0.00203411	0.0276664		Potri.001G309700	AT1G49230	RING/U-box superfamily protein	-4.00479	3.99409e-07	1.69877e-05		Potri.009G019200	AT3G44350	NAC domain containing protein 61	-30.8478	0	0		Potri.011G021200
														Potri.016G054600	AT3G57530	calcium-dependent protein kinase 32	-3.77178	0	0		Potri.018G027100	AT4G32295		-7.73985	4.44938e-05	0.000126745		Potri.001G164700	AT3G14200	Chaperone DnaJ-domain superfamily protein	-10.1636	7.26223e-11	3.56178e-09		Potri.003G132200	AT5G52740	Copper transport protein family	-4.004	6.44039e-10	4.07864e-08		Potri.005G120500	AT5G66460	Glycosyl hydrolase superfamily protein	-30.7848	1.2175e-16	5.79682e-16		Potri.001G295800
														Potri.001G459500	AT4G20800	FAD-binding Berberine family protein	-3.76868	3.13002e-27	7.81973e-26		Potri.004G026700	AT1G11380	PLAC8 family protein	-7.73985	4.44938e-05	0.000126767		Potri.002G209700	AT1G03010	Phototropic-responsive NPH3 family protein	-10.1456	0.00367021	0.0458268		Potri.005G160900	AT1G72200	RING/U-box superfamily protein	-3.98726	0.000179674	0.00445961		Potri.004G139900	AT1G21980	phosphatidylinositol-4-phosphate 5-kinase 1	-30.7848	1.2175e-16	5.79515e-16		Potri.006G134600
														Potri.007G128900	AT3G07500	Far-red impaired responsive (FAR1) family protein	-3.74341	2.31026e-07	2.06144e-06		Potri.011G039000	AT1G11330	S-locus lectin protein kinase family protein	-7.73985	4.44938e-05	0.000126756		Potri.018G051300	AT5G07990	Cytochrome P450 superfamily protein	-10.1394	1.38781e-12	8.07209e-11		Potri.008G118000	AT1G25530	Transmembrane amino acid transporter family protein	-3.98658	1.79851e-15	1.93627e-13		Potri.018G042100	AT1G67280	Glyoxalase/Bleomycin resistance protein/Dioxygenase superfamily protein	-30.7848	3.61896e-32	2.64186e-31		Potri.018G051300
														Potri.T004900	AT5G36930	Disease resistance protein (TIR-NBS-LRR class) family	-3.74341	2.31026e-07	2.06087e-06		Potri.010G085400	AT3G22600	Bifunctional inhibitor/lipid-transfer protein/seed storage 2S albumin superfamily protein	-7.62768	2.69724e-69	6.15042e-68		Potri.014G038700	AT5G42650	allene oxide synthase	-10.1082	6.66547e-20	6.53819e-18		Potri.015G060100	AT5G15630	COBRA-like extracellular glycosyl-phosphatidyl inositol-anchored protein family	-3.98539	0.000290287	0.00681709		Potri.012G009200	AT3G05660	receptor like protein 33	-30.7848	1.2175e-16	5.79598e-16		Potri.003G144100
														Potri.006G128500	AT1G16670	Protein kinase superfamily protein	-3.74269	3.33032e-33	9.62993e-32		Potri.007G106100	AT4G33450	myb domain protein 69	-7.62768	1.03644e-12	5.66745e-12		Potri.001G146800	AT5G45470	Protein of unknown function (DUF594)	-10.0382	1.44034e-06	4.12319e-05		Potri.004G205500	AT4G35270	Plant regulator RWP-RK family protein	-3.97575	0.00130506	0.0250756		Potri.007G128200	AT3G59400	enzyme binding;tetrapyrrole binding	-30.7404	1.0165e-170	2.81367e-169		Potri.T012400
														Potri.003G136100	AT4G23740	Leucine-rich repeat protein kinase family protein	-3.74049	2.96494e-09	3.1447e-08		Potri.003G087000	AT4G17030	expansin-like B1	-7.62131	0	0		Potri.014G135100	AT2G47930	arabinogalactan protein 26	-10.011	9.76358e-05	0.0019036		Potri.001G457000	AT1G76490	hydroxy methylglutaryl CoA reductase 1	-3.97381	2.95333e-06	0.000106206		Potri.010G081300	AT5G43810	Stabilizer of iron transporter SufD / Polynucleotidyl transferase	-30.7305	1.16072e-70	1.54048e-69		Potri.003G154000
														Potri.005G036800	AT3G05200	RING/U-box superfamily protein	-3.73579	6.69382e-204	1.03047e-201		Potri.004G223300	AT1G80160	Lactoylglutathione lyase / glyoxalase I family protein	-7.61042	4.67042e-34	5.65536e-33		Potri.002G248500	AT3G07340	basic helix-loop-helix (bHLH) DNA-binding superfamily protein	-10.0079	5.09047e-09	2.01323e-07		Potri.006G126400	AT3G53235		-3.97376	1.19114e-11	9.13938e-10		Potri.001G182700	AT2G25737	Sulfite exporter TauE/SafE family protein	-30.687	9.13062e-40	7.79614e-39		Potri.005G016200
														Potri.006G232100	AT5G26030	ferrochelatase 1	-3.73543	3.31438e-288	7.54558e-286		Potri.007G029500	AT4G36740	homeobox protein 40	-7.57159	3.04334e-06	9.89792e-06		Potri.018G103900	AT5G17420	Cellulose synthase family protein	-9.99063	3.49087e-06	9.36038e-05		Potri.T054000			-3.96884	5.70974e-08	2.77833e-06		Potri.008G133800	AT1G70670	Caleosin-related family protein	-30.5893	5.9324e-78	8.47005e-77		Potri.009G071100
														Potri.014G090300	AT4G01250	WRKY family transcription factor	-3.73499	2.29174e-39	7.67745e-38		Potri.007G013700			-7.57159	3.04334e-06	9.89891e-06		Potri.001G098300	AT1G64060	respiratory burst oxidase protein F	-9.97739	0.000333857	0.00563034		Potri.014G132000	AT5G27690	Heavy metal transport/detoxification superfamily protein	-3.96046	8.93131e-11	6.21601e-09		Potri.006G153300	AT5G19740	Peptidase M28 family protein	-30.5754	6.11556e-55	6.69584e-54		Potri.008G173800
														Potri.005G100700	AT1G64160	Disease resistance-responsive (dirigent-like protein) family protein	-3.73381	5.76286e-56	2.56968e-54		Potri.005G167800			-7.57159	8.5229e-09	3.50124e-08		Potri.006G237100	AT4G32870	Polyketide cyclase/dehydrase and lipid transport superfamily protein	-9.97287	1.00525e-11	5.38676e-10		Potri.001G028000	AT3G27890	NADPH:quinone oxidoreductase	-3.95204	1.73439e-06	6.49472e-05		Potri.017G045400	AT4G24570	dicarboxylate carrier 2	-30.5405	6.93902e-32	5.03652e-31		Potri.015G012500
														Potri.006G053300	AT3G29170	Eukaryotic protein of unknown function (DUF872)	-3.73018	1.08925e-153	1.24429e-151		Potri.018G027200	AT3G11760		-7.57159	2.0614e-83	5.60223e-82		Potri.T133800	AT4G13420	high affinity K+ transporter 5	-9.87969	3.49087e-06	9.36038e-05		Potri.005G135300	AT1G49570	Peroxidase superfamily protein	-3.95156	1.21264e-32	3.69704e-30		Potri.017G045200	AT4G24570	dicarboxylate carrier 2	-30.459	8.19382e-93	1.36083e-91		Potri.005G007200
														Potri.017G045400	AT4G24570	dicarboxylate carrier 2	-3.71923	1.23215e-13	1.76878e-12		Potri.012G105700	AT2G47140	NAD(P)-binding Rossmann-fold superfamily protein	-7.54976	0	0		Potri.002G257900	AT5G44030	cellulose synthase A4	-9.86794	3.68799e-10	1.66964e-08		Potri.013G060500	AT5G56340	RING/U-box superfamily protein	-3.95076	2.90109e-09	1.68542e-07		Potri.002G218300	AT2G44310	Calcium-binding EF-hand family protein	-30.2961	2.33554e-16	1.09665e-15		Potri.011G128800
														Potri.005G127300	AT2G18630	Protein of unknown function (DUF677)	-3.70932	5.46176e-18	9.72825e-17		Potri.002G091600			-7.52274	1.03449e-77	2.63145e-76		Potri.015G012500	AT3G49260	IQ-domain 21	-9.80512	0.00203411	0.0276664		Potri.002G247600			-3.93614	1.84042e-06	6.86192e-05		Potri.012G004000	AT4G27870	Vacuolar iron transporter (VIT) family protein	-30.2961	1.12844e-08	3.64324e-08		Potri.001G032500
														Potri.003G196600	AT4G29050	Concanavalin A-like lectin protein kinase family protein	-3.70932	0.000135006	0.000804365		Potri.008G179300	AT3G04120	glyceraldehyde-3-phosphate dehydrogenase C subunit 1	-7.49948	9.63156e-113	3.51843e-111		Potri.008G079400	AT1G65590	beta-hexosaminidase 3	-9.78298	9.76358e-05	0.0019036		Potri.010G056300	AT3G26040	HXXXD-type acyl-transferase family protein	-3.9266	4.68998e-18	6.6219e-16		Potri.009G116600	AT4G39250	RAD-like 1	-30.2961	1.12844e-08	3.64182e-08		Potri.007G141100
														Potri.013G010700	AT4G25800	Calmodulin-binding protein	-3.70757	4.90416e-138	5.03307e-136		Potri.011G070500	AT1G29290		-7.48541	1.46442e-51	2.53955e-50		Potri.001G145200	AT1G32450	nitrate transporter 1.5	-9.76323	0.00203411	0.0276664		Potri.007G067900	AT1G56130	Leucine-rich repeat transmembrane protein kinase	-3.90891	5.70974e-08	2.77833e-06		Potri.015G118600	AT3G18670	Ankyrin repeat family protein	-30.2961	1.12844e-08	3.64146e-08		Potri.T035400
														Potri.004G206100	AT2G17220	Protein kinase superfamily protein	-3.70701	5.75936e-191	8.31199e-189		Potri.005G200500	AT5G09360	laccase 14	-7.48398	0	0		Potri.006G220700	AT1G02180	ferredoxin-related	-9.75954	0.000333857	0.00563034		Potri.018G047300	AT1G19210	Integrase-type DNA-binding superfamily protein	-3.89418	2.66008e-12	2.17678e-10		Potri.015G057800	AT1G18650	plasmodesmata callose-binding protein 3	-30.2961	2.33554e-16	1.09649e-15		Potri.017G096200
														Potri.T003400	AT5G35370	S-locus lectin protein kinase family protein	-3.68394	4.88236e-48	1.89253e-46		Potri.014G039800	AT1G47510	inositol polyphosphate 5-phosphatase 11	-7.46846	3.96972e-227	2.97364e-225		Potri.006G278000	AT4G31330	Protein of unknown function, DUF599	-9.75175	1.89355e-06	5.29829e-05		Potri.004G173400	AT4G34950	Major facilitator superfamily protein	-3.87654	8.06318e-06	0.000269694		Potri.005G061600	AT3G18660	plant glycogenin-like starch initiation protein 1	-30.2961	1.12844e-08	3.6436e-08		Potri.004G233900
														Potri.005G037400	AT3G47570	Leucine-rich repeat protein kinase family protein	-3.68073	9.50478e-69	5.05379e-67		Potri.002G077300	AT1G21550	Calcium-binding EF-hand family protein	-7.43392	1.00817e-14	6.15535e-14		Potri.001G078000			-9.72587	9.76358e-05	0.0019036		Potri.009G158900	AT2G27080	Late embryogenesis abundant (LEA) hydroxyproline-rich glycoprotein family	-3.87346	5.66246e-34	1.82315e-31		Potri.002G216800	AT3G07040	NB-ARC domain-containing disease resistance protein	-30.2961	3.35488e-39	2.83736e-38		Potri.009G154400
														Potri.002G010700	AT3G26040	HXXXD-type acyl-transferase family protein	-3.67137	1.08641e-09	1.19137e-08		Potri.006G244500	AT3G15130	Tetratricopeptide repeat (TPR)-like superfamily protein	-7.40333	7.98826e-05	0.000220348		Potri.008G040900			-9.69393	0.000613102	0.00962449		Potri.005G161500	AT4G40060	homeobox protein 16	-3.86758	0.000290287	0.00681709		Potri.001G139700	AT4G25960	P-glycoprotein 2	-30.2961	1.12844e-08	3.64253e-08		Potri.015G123400
														Potri.018G129200	AT2G32300	uclacyanin 1	-3.67076	0	0		Potri.009G022100			-7.40333	7.98826e-05	0.000220311		Potri.004G028900	AT4G27270	Quinone reductase family protein	-9.67048	7.9444e-07	2.36994e-05		Potri.012G014500	AT3G49220	Plant invertase/pectin methylesterase inhibitor superfamily	-3.86516	0.000267992	0.00640264		Potri.012G035200	AT5G52900		-30.2961	1.12844e-08	3.64289e-08		Potri.002G145500
														Potri.007G123300	AT4G05320	polyubiquitin 10	-3.66137	0	0		Potri.001G262900	AT3G06240	F-box family protein	-7.40333	7.98826e-05	0.00022033		Potri.006G263100	AT4G31890	ARM repeat superfamily protein	-9.62528	0.000333857	0.00563034		Potri.004G028900	AT4G27270	Quinone reductase family protein	-3.85936	0.00208223	0.0376363		Potri.017G152400	AT3G47570	Leucine-rich repeat protein kinase family protein	-30.2961	1.12844e-08	3.64217e-08		Potri.017G020500
														Potri.004G051700	AT4G17500	ethylene responsive element binding factor 1	-3.661	1.76628e-26	4.31271e-25		Potri.003G134800	AT1G64160	Disease resistance-responsive (dirigent-like protein) family protein	-7.38804	3.65042e-54	6.65635e-53		Potri.001G410600	AT3G20640	basic helix-loop-helix (bHLH) DNA-binding superfamily protein	-9.57571	7.9444e-07	2.36994e-05		Potri.002G068000			-3.84972	0.00081224	0.0168164		Potri.019G099200	AT4G08850	Leucine-rich repeat receptor-like protein kinase family protein	-30.2961	1.12844e-08	3.6411e-08		Potri.010G053200
														Potri.001G034100	AT2G03220	fucosyltransferase 1	-3.65973	2.99488e-05	0.000201495		Potri.008G174100	AT3G23920	beta-amylase 1	-7.37356	0	0		Potri.005G163600	AT4G08950	Phosphate-responsive 1 family protein	-9.5582	1.05957e-13	6.81343e-12		Potri.008G041600	AT3G12090	tetraspanin6	-3.84465	1.4385e-19	2.29434e-17		Potri.009G111400	AT3G18890	NAD(P)-binding Rossmann-fold superfamily protein	-30.2496	4.73634e-160	1.23044e-158		Potri.004G134000
														Potri.010G127000	AT1G13340	Regulator of Vps4 activity in the MVB pathway protein	-3.65699	1.12079e-105	8.99081e-104		Potri.002G165100	AT2G46150	Late embryogenesis abundant (LEA) hydroxyproline-rich glycoprotein family	-7.35526	4.17172e-18	2.97647e-17		Potri.008G088300	AT1G69530	expansin A1	-9.5305	2.03175e-10	9.45718e-09		Potri.006G062900	AT3G18670	Ankyrin repeat family protein	-3.83856	0.00141633	0.0268985		Potri.006G202600	AT3G52450	plant U-box 22	-30.1793	0	0		Potri.003G012800
														Potri.010G191900	AT4G00430	plasma membrane intrinsic protein 1;4	-3.64952	0	0		Potri.014G033500	AT2G26560	phospholipase A 2A	-7.35526	1.09523e-09	4.83512e-09		Potri.012G101800	AT5G50610		-9.5145	0.00112001	0.0163684		Potri.014G109200	AT2G46890	Protein of unknown function (DUF1295)	-3.82993	6.07355e-05	0.00167258		Potri.001G183600	AT1G45688		-30.1332	1.6524e-46	1.58541e-45		Potri.004G024100
														Potri.004G095200	AT2G47485		-3.63658	1.53633e-105	1.22937e-103		Potri.004G135600	AT2G30900	TRICHOME BIREFRINGENCE-LIKE 43	-7.34531	6.40128e-36	8.11933e-35		Potri.001G216000	AT5G22090	Protein of unknown function (DUF3049)	-9.51322	1.68453e-08	6.2694e-07		Potri.015G127700	AT2G45220	Plant invertase/pectin methylesterase inhibitor superfamily	-3.82376	0.00141633	0.0268985		Potri.005G143900	AT4G37370	cytochrome P450, family 81, subfamily D, polypeptide 8	-30.0572	0	0		Potri.002G261700
														Potri.009G116700	AT1G19440	3-ketoacyl-CoA synthase 4	-3.62749	4.3489e-14	6.40507e-13		Potri.014G145100	AT5G13930	Chalcone and stilbene synthase family protein	-7.32507	3.9997e-204	2.65438e-202		Potri.017G139400	AT1G65900		-9.50308	0.00203411	0.0276664		Potri.009G118800	AT4G39210	Glucose-1-phosphate adenylyltransferase family protein	-3.8144	0.00081224	0.0168164		Potri.014G111200	AT4G01680	myb domain protein 55	-30.0518	2.54928e-31	1.82542e-30		Potri.019G086200
														Potri.016G031300	AT5G65600	Concanavalin A-like lectin protein kinase family protein	-3.6265	2.3509e-49	9.32514e-48		Potri.007G017400	AT3G51070	S-adenosyl-L-methionine-dependent methyltransferases superfamily protein	-7.3192	5.43956e-06	1.71885e-05		Potri.002G023200	AT1G75710	C2H2-like zinc finger protein	-9.49437	0.000127398	0.00239252		Potri.008G210900	AT3G16770	ethylene-responsive element binding protein	-3.81001	0.000154224	0.00387823		Potri.010G244900	AT5G06390	FASCICLIN-like arabinogalactan protein 17 precursor	-30.0518	2.54928e-31	1.82581e-30		Potri.010G108100
														Potri.014G034300	AT2G15730	P-loop containing nucleoside triphosphate hydrolases superfamily protein	-3.62469	7.16598e-39	2.38335e-37		Potri.004G167300	AT4G34850	Chalcone and stilbene synthase family protein	-7.3192	7.96296e-11	3.83382e-10		Potri.014G109200	AT2G46890	Protein of unknown function (DUF1295)	-9.48602	4.58025e-12	2.53659e-10		Potri.001G088400	AT4G24015	RING/U-box superfamily protein	-3.80715	0.00118064	0.0231761		Potri.T084500	AT5G60900	receptor-like protein kinase 1	-29.9704	1.04108e-23	6.19517e-23		Potri.003G066400
														Potri.014G076100	AT1G33060	NAC 014	-3.61744	5.0436e-08	4.82824e-07		Potri.009G077200	AT2G30140	UDP-Glycosyltransferase superfamily protein	-7.26873	3.80162e-07	1.35221e-06		Potri.006G073400	AT5G57123		-9.45795	7.06537e-05	0.00142888		Potri.017G084800	AT5G39670	Calcium-binding EF-hand family protein	-3.8065	1.87441e-14	1.87175e-12		Potri.011G148400	AT1G75500	Walls Are Thin 1	-29.8075	4.47824e-16	2.07585e-15		Potri.018G078600
														Potri.016G079600	AT3G52720	alpha carbonic anhydrase 1	-3.61744	5.0436e-08	4.82681e-07		Potri.015G001300	AT5G24600	Protein of unknown function, DUF599	-7.26873	1.06159e-30	1.1742e-29		Potri.011G080400	AT4G18260	Cytochrome b561/ferric reductase transmembrane protein family	-9.42428	0.00203411	0.0276664		Potri.019G125900	AT3G10985	senescence associated gene 20	-3.78972	0.00208223	0.0376363		Potri.013G029700	AT4G08850	Leucine-rich repeat receptor-like protein kinase family protein	-29.8075	4.47824e-16	2.07555e-15		Potri.002G082200
														Potri.005G068700	AT3G52430	alpha/beta-Hydrolases superfamily protein	-3.61423	2.5509e-251	4.9678e-249		Potri.015G126900	AT5G51460	Haloacid dehalogenase-like hydrolase (HAD) superfamily protein	-7.25037	3.17192e-14	1.88814e-13		Potri.015G085100	AT5G50200	nitrate transmembrane transporters	-9.38819	2.45899e-59	8.89438e-57		Potri.002G028800	AT5G10400	Histone superfamily protein	-3.77746	0.00081224	0.0168164		Potri.014G125700	AT2G47500	P-loop nucleoside triphosphate hydrolases superfamily protein with CH (Calponin Homology) domain	-29.8075	4.47824e-16	2.07643e-15		Potri.014G139900
														Potri.012G060900	AT1G49030	PLAC8 family protein	-3.61331	1.49346e-27	3.76898e-26		Potri.002G064500			-7.23507	2.70282e-08	1.06341e-07		Potri.001G118200	AT1G62810	Copper amine oxidase family protein	-9.38564	0.00367021	0.0458268		Potri.012G127700	AT4G12350	myb domain protein 42	-3.77273	2.05117e-05	0.000630938		Potri.013G035700	AT1G54500	Rubredoxin-like superfamily protein	-29.8075	4.47824e-16	2.07614e-15		Potri.015G035500
														Potri.011G030600	AT4G05200	cysteine-rich RLK (RECEPTOR-like protein kinase) 25	-3.60022	1.03161e-09	1.13281e-08		Potri.001G229500	AT2G27660	Cysteine/Histidine-rich C1 domain family protein	-7.23507	2.34576e-22	1.9864e-21		Potri.009G167800	AT2G17230	EXORDIUM like 5	-9.3218	3.89201e-08	1.37764e-06		Potri.008G140900	AT2G01990		-3.7687	0.000466274	0.0104106		Potri.010G155200	AT1G53430	Leucine-rich repeat transmembrane protein kinase	-29.7586	1.14735e-149	2.80808e-148		Potri.014G071700
														Potri.018G098000	AT2G18670	RING/U-box superfamily protein	-3.60022	3.05076e-58	1.41703e-56		Potri.013G041900	AT3G04720	pathogenesis-related 4	-7.22663	3.60808e-300	3.73236e-298		Potri.005G163700	AT4G08950	Phosphate-responsive 1 family protein	-9.30594	0.000180935	0.0032621		Potri.014G015800	AT1G59590	ZCF37	-3.76064	0.00208223	0.0376363		Potri.016G132700	AT5G05340	Peroxidase superfamily protein	-29.6853	1.52367e-60	1.77934e-59		Potri.001G348900
														Potri.019G001500	AT1G34320	Protein of unknown function (DUF668)	-3.60022	6.81208e-14	9.90647e-13		Potri.008G110800	AT1G68740	EXS (ERD1/XPR1/SYG1) family protein	-7.19301	7.33658e-20	5.6623e-19		Potri.009G006000	AT5G22930	Protein of unknown function (DUF1635)	-9.28639	1.89355e-06	5.29829e-05		Potri.013G041300	AT5G43700	AUX/IAA transcriptional regulator family protein	-3.74348	1.2979e-07	5.8834e-06		Potri.002G255500	AT2G20320	DENN (AEX-3) domain-containing protein	-29.6446	1.9949e-23	1.17881e-22		Potri.002G234600
														Potri.007G025900	AT1G75170	Sec14p-like phosphatidylinositol transfer family protein	-3.60022	8.30332e-12	1.05889e-10		Potri.002G101100			-7.18188	0	0		Potri.013G152700	AT2G30210	laccase 3	-9.23591	3.89201e-08	1.37764e-06		Potri.008G020900	AT3G54260	TRICHOME BIREFRINGENCE-LIKE 36	-3.73391	1.4681e-09	8.90451e-08		Potri.011G146900	AT4G10380	NOD26-like intrinsic protein 5;1	-29.6446	1.9949e-23	1.1786e-22		Potri.001G408500
														Potri.008G054700	AT5G02500	heat shock cognate protein 70-1	-3.59694	0	0		Potri.001G168000	AT2G05940	Protein kinase superfamily protein	-7.16451	1.49522e-107	5.24454e-106		Potri.010G109600	AT1G14900	high mobility group A	-9.23101	0.000180935	0.0032621		Potri.012G089300	AT5G50200	nitrate transmembrane transporters	-3.71933	3.18079e-16	3.70207e-14		Potri.001G146800	AT5G45470	Protein of unknown function (DUF594)	-29.612	3.94736e-75	5.47696e-74		Potri.010G121100
														Potri.010G222700	AT3G54820	plasma membrane intrinsic protein 2;5	-3.59421	2.01698e-150	2.27195e-148		Potri.001G007100	AT1G55290	2-oxoglutarate (2OG) and Fe(II)-dependent oxygenase superfamily protein	-7.15859	1.34536e-26	1.32363e-25		Potri.010G067100	AT2G33385	actin-related protein C2B	-9.22238	6.4158e-06	0.000163931		Potri.005G032800	AT1G55020	lipoxygenase 1	-3.71763	5.61398e-05	0.00156478		Potri.004G143500	AT2G15760	Protein of unknown function (DUF1645)	-29.4166	0	0		Potri.T157500
														Potri.001G270600	AT1G12740	cytochrome P450, family 87, subfamily A, polypeptide 2	-3.585	3.98348e-60	1.89658e-58		Potri.004G209300	AT5G06740	Concanavalin A-like lectin protein kinase family protein	-7.15438	0	0		Potri.015G135600	AT4G23030	MATE efflux family protein	-9.19146	9.76358e-05	0.0019036		Potri.001G004600	AT5G19770	tubulin alpha-3	-3.7163	2.76297e-06	9.98816e-05		Potri.017G129700	AT2G01918	PsbQ-like 3	-29.3188	2.16566e-08	6.85768e-08		Potri.006G128500
														Potri.002G224000	AT1G05000	Phosphotyrosine protein phosphatases superfamily protein	-3.58385	3.03222e-08	2.95882e-07		Potri.003G160000	AT1G28190		-7.15095	8.61838e-70	1.97907e-68		Potri.015G003600	AT1G05260	Peroxidase superfamily protein	-9.16403	3.90119e-05	0.000836721		Potri.002G085100	AT1G21890	nodulin MtN21 /EamA-like transporter family protein	-3.71327	5.48096e-10	3.50324e-08		Potri.001G087700			-29.3188	8.58256e-16	3.93356e-15		Potri.016G031300
														Potri.002G250000	AT3G25400		-3.57404	6.2209e-10	6.96603e-09		Potri.T102000	AT4G05200	cysteine-rich RLK (RECEPTOR-like protein kinase) 25	-7.14923	7.10432e-113	2.59814e-111		Potri.007G048200	AT5G67250	SKP1/ASK1-interacting protein 2	-9.16232	3.97161e-30	6.53602e-28		Potri.003G166200	AT5G21090	Leucine-rich repeat (LRR) family protein	-3.69813	3.66428e-09	2.10047e-07		Potri.013G010500	AT5G26910		-29.3188	2.16566e-08	6.86098e-08		Potri.015G122700
														Potri.007G097000	AT3G06868		-3.56354	1.30869e-40	4.49122e-39		Potri.014G102500	AT2G46630		-7.11245	0	0		Potri.014G096900	AT1G09200	Histone superfamily protein	-9.08941	0.00203411	0.0276664		Potri.009G030800	AT3G09390	metallothionein 2A	-3.66075	0	0		Potri.017G100600	AT5G15780	Pollen Ole e 1 allergen and extensin family protein	-29.3188	2.16566e-08	6.85834e-08		Potri.005G015700
														Potri.002G202600	AT1G02810	Plant invertase/pectin methylesterase inhibitor superfamily	-3.56171	7.2161e-36	2.24526e-34		Potri.011G081900			-7.06682	4.79522e-08	1.84608e-07		Potri.001G463400	AT5G44400	FAD-binding Berberine family protein	-9.02217	0.000127398	0.00239252		Potri.006G008500	AT3G22142	Bifunctional inhibitor/lipid-transfer protein/seed storage 2S albumin superfamily protein	-3.65841	0.0001678	0.00418905		Potri.010G214400	AT5G62200	Embryo-specific protein 3, (ATS3)	-29.3188	2.16566e-08	6.85702e-08		Potri.001G085100
														Potri.008G180500	AT5G14310	carboxyesterase 16	-3.55599	3.54134e-88	2.29428e-86		Potri.007G027000	AT2G18470	roline-rich extensin-like receptor kinase 4	-7.06682	1.34352e-12	7.30009e-12		Potri.014G168100	AT4G12730	FASCICLIN-like arabinogalactan 2	-8.97988	6.4158e-06	0.000163931		Potri.017G084200	AT3G01175	Protein of unknown function (DUF1666)	-3.64452	9.70317e-05	0.00256156		Potri.017G147300	AT1G01490	Heavy metal transport/detoxification superfamily protein	-29.3188	2.16566e-08	6.859e-08		Potri.007G140900
														Potri.010G220500	AT1G61560	Seven transmembrane MLO family protein	-3.5559	7.67734e-98	5.60255e-96		Potri.018G117200	AT5G49290	receptor like protein 56	-7.04534	8.1958e-54	1.48367e-52		Potri.005G076100	AT5G65030		-8.97581	3.05403e-08	1.09554e-06		Potri.005G036800	AT3G05200	RING/U-box superfamily protein	-3.64361	3.93555e-09	2.24476e-07		Potri.005G228800	AT5G42785		-29.3188	8.58256e-16	3.93302e-15		Potri.008G204100
														Potri.001G205400	AT4G33520	P-type ATP-ase 1	-3.55033	8.10732e-111	6.77244e-109		Potri.005G200600	AT5G09360	laccase 14	-7.03368	0	0		Potri.015G104800	AT2G47140	NAD(P)-binding Rossmann-fold superfamily protein	-8.96808	0.00112001	0.0163684		Potri.009G114600	AT1G49320	unknown seed protein like 1	-3.61254	3.01636e-27	7.06916e-25		Potri.008G137900	AT2G01830	CHASE domain containing histidine kinase protein	-29.3188	2.16566e-08	6.86032e-08		Potri.001G024900
														Potri.006G036400	AT2G33530	serine carboxypeptidase-like 46	-3.54567	1.48409e-25	3.51484e-24		Potri.009G063100	AT4G37980	elicitor-activated gene 3-1	-7.01986	4.21328e-49	7.03689e-48		Potri.013G005700	AT4G25810	xyloglucan endotransglycosylase 6	-8.94431	2.18076e-09	9.04717e-08		Potri.003G113700	AT4G12390	pectin methylesterase inhibitor 1	-3.60832	1.91719e-10	1.28002e-08		Potri.017G007600	AT5G48380	BAK1-interacting receptor-like kinase 1	-29.3188	8.58256e-16	3.93411e-15		Potri.003G156500
														Potri.012G118700	AT1G31280	Argonaute family protein	-3.5412	7.89006e-22	1.6488e-20		Potri.010G190600	AT5G05730	anthranilate synthase alpha subunit 1	-7.01874	9.75344e-25	9.03142e-24		Potri.010G237300	AT2G16980	Major facilitator superfamily protein	-8.93379	9.96553e-08	3.36618e-06		Potri.001G399100	AT1G28280	VQ motif-containing protein	-3.58839	1.20254e-07	5.53121e-06		Potri.018G037500	AT2G25737	Sulfite exporter TauE/SafE family protein	-29.3188	2.16566e-08	6.85966e-08		Potri.002G122700
														Potri.005G024500	AT5G27760	Hypoxia-responsive family protein	-3.53687	1.85625e-124	1.70479e-122		Potri.016G120000	AT3G08970	DNAJ heat shock N-terminal domain-containing protein	-7.01634	1.29192e-23	1.14925e-22		Potri.016G058200	AT5G06720	peroxidase 2	-8.93037	0.00112001	0.0163684		Potri.014G016200	AT5G43190	Galactose oxidase/kelch repeat superfamily protein	-3.58821	0.00229393	0.0408415		Potri.007G051900	AT4G33920	Protein phosphatase 2C family protein	-29.2944	2.17628e-292	1.02201e-290		Potri.004G063900
														Potri.002G083300	AT1G21790	TRAM, LAG1 and CLN8 (TLC) lipid-sensing domain containing protein	-3.53476	2.03056e-11	2.52089e-10		Potri.005G220700	AT5G63450	cytochrome P450, family 94, subfamily B, polypeptide 1	-6.99689	5.05768e-255	4.35991e-253		Potri.013G148700	AT4G28100		-8.9042	0.000613102	0.00962449		Potri.001G306000	AT5G63710	Leucine-rich repeat protein kinase family protein	-3.58733	0.00208223	0.0376363		Potri.001G093900	AT3G61670	Protein of unknown function (DUF3133)	-29.2514	4.51614e-212	1.55736e-210		Potri.011G069600
														Potri.003G113100	AT4G22620	SAUR-like auxin-responsive protein family	-3.53476	4.42962e-23	9.70195e-22		Potri.008G069600	AT5G05580	fatty acid desaturase 8	-6.95033	7.5144e-30	8.14831e-29		Potri.016G132100			-8.87131	2.18076e-09	9.04717e-08		Potri.016G046200	AT3G12120	fatty acid desaturase 2	-3.57207	2.29599e-22	4.18514e-20		Potri.010G200500	AT2G39730	rubisco activase	-29.2269	0	0		Potri.006G129700
														Potri.006G027000	AT4G24380		-3.53476	0.000126574	0.000758036		Potri.005G183300	AT1G21550	Calcium-binding EF-hand family protein	-6.94062	7.09848e-19	5.25571e-18		Potri.005G068900	AT5G09220	amino acid permease 2	-8.85302	5.72742e-16	4.35184e-14		Potri.T108000	AT1G01490	Heavy metal transport/detoxification superfamily protein	-3.57151	0.000267992	0.00640264		Potri.009G144000	AT1G08280	Glycosyltransferase family 29 (sialyltransferase) family protein	-29.2039	1.012e-124	2.11157e-123		Potri.007G095200
														Potri.006G074900	AT5G57150	basic helix-loop-helix (bHLH) DNA-binding superfamily protein	-3.53401	4.68044e-88	3.02619e-86		Potri.004G212000	AT5G60700	glycosyltransferase family protein 2	-6.9207	1.19402e-165	6.37822e-164		Potri.003G142400	AT4G23990	cellulose synthase like G3	-8.82963	3.21781e-07	1.01855e-05		Potri.017G112100	AT1G67265	ROTUNDIFOLIA like 21	-3.56368	0.0018598	0.0339543		Potri.013G055600	AT5G20950	Glycosyl hydrolase family protein	-29.0745	3.4305e-30	2.40573e-29		Potri.002G251600
														Potri.008G192600	AT1G70090	glucosyl transferase family 8	-3.52937	1.76204e-109	1.45686e-107		Potri.008G018900	AT2G35910	RING/U-box superfamily protein	-6.91538	3.99996e-23	3.47663e-22		Potri.001G240900	AT2G39700	expansin A4	-8.82474	8.3026e-12	4.4767e-10		Potri.016G137900	AT3G56400	WRKY DNA-binding protein 70	-3.55918	6.65701e-19	1.02384e-16		Potri.001G219300	AT5G21105	Plant L-ascorbate oxidase	-29.0745	3.4305e-30	2.40624e-29		Potri.009G126000
														Potri.015G031000	AT5G37490	ARM repeat superfamily protein	-3.52631	3.34844e-32	9.49547e-31		Potri.012G054700	AT1G18390	Protein kinase superfamily protein	-6.86491	1.66667e-17	1.15575e-16		Potri.002G154100	AT1G33060	NAC 014	-8.80723	0.00367021	0.0458268		Potri.009G158200	AT2G24190	NAD(P)-binding Rossmann-fold superfamily protein	-3.55132	1.0916e-05	0.000357139		Potri.013G037500	AT4G08850	Leucine-rich repeat receptor-like protein kinase family protein	-28.9931	7.31744e-23	4.25757e-22		Potri.011G029100
														Potri.001G145700	AT2G35390	Phosphoribosyltransferase family protein	-3.52122	3.86108e-30	1.04017e-28		Potri.002G053700	AT4G02830		-6.86491	4.1795e-12	2.19695e-11		Potri.008G073300	AT2G40320	TRICHOME BIREFRINGENCE-LIKE 33	-8.75838	5.09047e-09	2.01323e-07		Potri.002G242300	AT5G48800	Phototropic-responsive NPH3 family protein	-3.53885	0.00118064	0.0231761		Potri.015G063400	AT3G47740	ABC2 homolog 2	-28.8497	3.82576e-180	1.11318e-178		Potri.003G113700
														Potri.009G066200	AT3G20950	cytochrome P450, family 705, subfamily A, polypeptide 32	-3.5184	2.59368e-13	3.64559e-12		Potri.001G279800	AT5G58570		-6.86491	1.19675e-06	4.05913e-06		Potri.001G461400	AT1G30690	Sec14p-like phosphatidylinositol transfer family protein	-8.75354	0.00367021	0.0458268		Potri.008G162000	AT1G04280	P-loop containing nucleoside triphosphate hydrolases superfamily protein	-3.53839	0.000744367	0.0155797		Potri.011G061500	AT5G45970	RAC-like 2	-28.8302	1.64404e-15	7.45928e-15		Potri.014G019700
														Potri.004G140000			-3.50671	1.36028e-10	1.60434e-09		Potri.009G146500	AT3G44610	Protein kinase superfamily protein	-6.85428	4.7571e-42	6.88934e-41		Potri.010G244900	AT5G06390	FASCICLIN-like arabinogalactan protein 17 precursor	-8.70625	0.000613102	0.00962449		Potri.018G090300	AT2G18960	H(+)-ATPase 1	-3.53764	1.51416e-18	2.27791e-16		Potri.003G205900	AT3G02645	Plant protein of unknown function (DUF247)	-28.8302	1.64404e-15	7.46031e-15		Potri.013G029900
														Potri.005G020200	AT5G57580	Calmodulin-binding protein	-3.50203	3.16644e-11	3.88924e-10		Potri.004G205900	AT2G17210	Tetratricopeptide repeat (TPR)-like superfamily protein	-6.81443	7.7913e-10	3.47685e-09		Potri.016G086400	AT2G37090	Nucleotide-diphospho-sugar transferases superfamily protein	-8.67357	8.41832e-06	0.000209547		Potri.005G231300	AT1G75390	basic leucine-zipper 44	-3.52645	9.80999e-09	5.35601e-07		Potri.009G101700	AT3G19270	cytochrome P450, family 707, subfamily A, polypeptide 4	-28.7604	2.84766e-51	2.93096e-50		Potri.014G134200
														Potri.009G027700	AT5G59820	C2H2-type zinc finger family protein	-3.48736	3.20816e-20	6.31628e-19		Potri.T098100	AT4G21390	S-locus lectin protein kinase family protein	-6.79149	5.42684e-13	3.02331e-12		Potri.019G100300	AT1G03700	Uncharacterised protein family (UPF0497)	-8.65725	1.20835e-09	5.16731e-08		Potri.013G117300			-3.5234	1.99276e-09	1.19603e-07		Potri.015G052200	AT5G23060	calcium sensing receptor	-28.7216	1.81483e-129	3.92839e-128		Potri.007G141400
														Potri.010G251800	AT3G21150	B-box 32	-3.4812	7.46578e-05	0.00046883		Potri.010G224200	AT2G37040	PHE ammonia lyase 1	-6.77838	1.6344e-23	1.44878e-22		Potri.010G056300	AT3G26040	HXXXD-type acyl-transferase family protein	-8.64476	3.80133e-18	3.33327e-16		Potri.006G008400			-3.5208	1.0916e-05	0.000357139		Potri.006G010000	AT1G07250	UDP-glucosyl transferase 71C4	-28.6815	9.653e-165	2.57676e-163		Potri.001G347300
														Potri.018G078800			-3.47831	3.30106e-286	7.4627e-284		Potri.005G220900	AT5G63450	cytochrome P450, family 94, subfamily B, polypeptide 1	-6.76185	1.33155e-101	4.40045e-100		Potri.003G195500	AT3G54400	Eukaryotic aspartyl protease family protein	-8.64083	5.75749e-07	1.75217e-05		Potri.013G100500	AT4G32480	Protein of unknown function (DUF506)	-3.51458	1.20254e-07	5.53121e-06		Potri.015G143800	AT5G52280	Myosin heavy chain-related protein	-28.6673	1.40073e-22	8.08012e-22		Potri.018G029900
														Potri.009G109400	AT2G23460	extra-large G-protein 1	-3.47732	1.5746e-235	2.87591e-233		Potri.001G166200	AT1G17380	jasmonate-zim-domain protein 5	-6.75619	9.78104e-218	6.98937e-216		Potri.006G111100	AT5G01950	Leucine-rich repeat protein kinase family protein	-8.64007	0.000724634	0.0111436		Potri.002G080500	AT1G80830	natural resistance-associated macrophage protein 1	-3.51317	1.49203e-06	5.68605e-05		Potri.008G070400	AT2G40180	phosphatase 2C5	-28.5949	1.90421e-192	5.96163e-191		Potri.001G279500
														Potri.004G230000	AT5G36930	Disease resistance protein (TIR-NBS-LRR class) family	-3.47434	1.66391e-05	0.000116937		Potri.010G187800	AT5G05580	fatty acid desaturase 8	-6.73863	2.3679e-294	2.38142e-292		Potri.011G015900	AT1G12000	Phosphofructokinase family protein	-8.63325	0.00367021	0.0458268		Potri.018G139300	AT4G31550	WRKY DNA-binding protein 11	-3.50974	4.41938e-12	3.50004e-10		Potri.013G156400	AT5G05340	Peroxidase superfamily protein	-28.5437	3.71376e-206	1.25058e-204		Potri.001G326200
														Potri.003G134600	AT1G64160	Disease resistance-responsive (dirigent-like protein) family protein	-3.47434	9.12764e-10	1.00709e-08		Potri.005G075300	AT5G10260	RAB GTPase homolog H1E	-6.7303	2.17498e-26	2.12445e-25		Potri.010G069000	AT3G23430	phosphate 1	-8.63233	2.78038e-19	2.58836e-17		Potri.004G223500	AT3G02430	Protein of unknown function (DUF679)	-3.50751	4.63393e-07	1.92573e-05		Potri.001G099700	AT1G63930	from the Czech \'roh\' meaning \'corner\'	-28.4881	2.43438e-142	5.75299e-141		Potri.003G028200
														Potri.003G096100	AT5G46910	Transcription factor jumonji (jmj) family protein / zinc finger (C5HC2 type) family protein	-3.47418	3.65586e-155	4.20593e-153		Potri.007G059400	AT1G20560	acyl activating enzyme 1	-6.7303	0.000254042	0.00066102		Potri.010G184000	AT2G40320	TRICHOME BIREFRINGENCE-LIKE 33	-8.62261	1.50557e-05	0.000354917		Potri.005G107500	AT1G76070		-3.50721	0.000267992	0.00640264		Potri.013G014200	AT5G60490	FASCICLIN-like arabinogalactan-protein 12	-28.3415	4.1525e-08	1.28952e-07		Potri.016G032000
														Potri.001G410600	AT3G20640	basic helix-loop-helix (bHLH) DNA-binding superfamily protein	-3.47249	1.34013e-14	2.03589e-13		Potri.011G081700			-6.7303	0.000254042	0.000661232		Potri.005G141300	AT5G67210	Protein of unknown function (DUF579)	-8.58757	4.68955e-06	0.000122991		Potri.004G029600	AT1G61667	Protein of unknown function, DUF538	-3.50332	1.41812e-08	7.5981e-07		Potri.005G130100	AT5G66590	CAP (Cysteine-rich secretory proteins, Antigen 5, and Pathogenesis-related 1 protein) superfamily protein	-28.3415	4.1525e-08	1.28976e-07		Potri.T092000
														Potri.018G128200	AT4G32285	ENTH/ANTH/VHS superfamily protein	-3.47093	3.39544e-142	3.56389e-140		Potri.002G150300	AT2G45550	cytochrome P450, family 76, subfamily C, polypeptide 4	-6.7303	0.000254042	0.000661073		Potri.001G164800	AT1G54070	Dormancy/auxin associated family protein	-8.58595	1.88014e-61	7.17429e-59		Potri.005G118700	AT5G66390	Peroxidase superfamily protein	-3.50307	1.99276e-09	1.19603e-07		Potri.006G236300	AT3G16360	HPT phosphotransmitter 4	-28.3415	4.1525e-08	1.28928e-07		Potri.017G115700
														Potri.T173200	AT2G21100	Disease resistance-responsive (dirigent-like protein) family protein	-3.46726	1.14876e-11	1.44784e-10		Potri.003G150600	AT4G25140	oleosin 1	-6.7303	0.000254042	0.000660968		Potri.014G139900	AT1G52140		-8.53942	6.2794e-29	9.73419e-27		Potri.007G102400	AT5G63940	Protein kinase protein with adenine nucleotide alpha hydrolases-like domain	-3.50168	0.000383279	0.00876201		Potri.007G102200	AT2G04160	Subtilisin-like serine endopeptidase family protein	-28.3415	3.14764e-15	1.41201e-14		Potri.003G093200
														Potri.003G182200	AT1G80840	WRKY DNA-binding protein 40	-3.4625	0	0		Potri.013G043600	AT1G06135		-6.7303	0.000254042	0.000661126		Potri.016G061000	AT1G58170	Disease resistance-responsive (dirigent-like protein) family protein	-8.53322	0.000228625	0.00402166		Potri.006G114700	AT3G52870	IQ calmodulin-binding motif family protein	-3.50024	3.23363e-07	1.38559e-05		Potri.014G050500	AT1G34050	Ankyrin repeat family protein	-28.3415	4.1525e-08	1.28891e-07		Potri.008G220800
														Potri.002G216800	AT3G07040	NB-ARC domain-containing disease resistance protein	-3.45889	1.90157e-15	3.01491e-14		Potri.015G111100	AT4G17600	Chlorophyll A-B binding family protein	-6.7303	0.000254042	0.000661179		Potri.007G025900	AT1G75170	Sec14p-like phosphatidylinositol transfer family protein	-8.51497	4.75661e-28	7.02845e-26		Potri.010G237300	AT2G16980	Major facilitator superfamily protein	-3.48954	0.00208223	0.0376363		Potri.011G147900	AT5G47610	RING/U-box superfamily protein	-28.3415	2.68038e-22	1.53224e-21		Potri.003G105400
														Potri.003G133400	AT2G46150	Late embryogenesis abundant (LEA) hydroxyproline-rich glycoprotein family	-3.4535	7.7096e-20	1.49333e-18		Potri.006G248300	AT2G25625		-6.72702	3.4697e-213	2.39028e-211		Potri.008G202800	AT5G19090	Heavy metal transport/detoxification superfamily protein	-8.4968	2.39601e-07	7.70362e-06		Potri.003G063400	AT3G13980		-3.48888	1.8307e-09	1.10454e-07		Potri.018G026800	AT1G56130	Leucine-rich repeat transmembrane protein kinase	-28.3415	4.1525e-08	1.28964e-07		Potri.001G270600
														Potri.002G176900	AT1G32640	Basic helix-loop-helix (bHLH) DNA-binding family protein	-3.44866	2.8102e-65	1.41288e-63		Potri.001G338100	AT5G40690		-6.70626	2.21362e-30	2.43028e-29		Potri.003G186100	AT1G16260	Wall-associated kinase family protein	-8.47655	0.000228625	0.00402166		Potri.005G178900	AT1G44350	IAA-leucine resistant (ILR)-like gene 6	-3.48237	0.000598982	0.0129134		Potri.001G111600	AT5G51920	Pyridoxal phosphate (PLP)-dependent transferases superfamily protein	-28.3415	2.68038e-22	1.5325e-21		Potri.013G098900
														Potri.001G297200	AT4G33920	Protein phosphatase 2C family protein	-3.44431	6.93174e-259	1.3664e-256		Potri.008G067700	AT2G40095	Alpha/beta hydrolase related protein	-6.70626	6.87196e-16	4.44909e-15		Potri.009G040200	AT5G23860	tubulin beta 8	-8.47537	0.000127398	0.00239252		Potri.001G289500	AT4G14960	Tubulin/FtsZ family protein	-3.43848	0.00118064	0.0231761		Potri.001G162500	AT3G14310	pectin methylesterase 3	-28.3415	4.1525e-08	1.28903e-07		Potri.018G027600
														Potri.004G163300	AT4G34710	arginine decarboxylase 2	-3.44214	0	0		Potri.T071600	AT1G65060	4-coumarate:CoA ligase 3	-6.663	2.1132e-06	6.99143e-06		Potri.018G127000			-8.44023	0.00040817	0.00676853		Potri.010G056400	AT3G26040	HXXXD-type acyl-transferase family protein	-3.43185	0.000383279	0.00876201		Potri.017G098700	AT5G60920	COBRA-like extracellular glycosyl-phosphatidyl inositol-anchored protein family	-28.3415	4.1525e-08	1.2894e-07		Potri.001G111600
														Potri.011G055000	AT3G28890	receptor like protein 43	-3.44032	1.61904e-42	5.76436e-41		Potri.002G083800	AT3G26430	GDSL-like Lipase/Acylhydrolase superfamily protein	-6.6506	2.81462e-117	1.06645e-115		Potri.017G079700			-8.43026	0.00367021	0.0458268		Potri.019G124600	AT1G73325	Kunitz family trypsin and protease inhibitor protein	-3.41471	0.00290843	0.0496278		Potri.004G151000	AT4G23880		-28.3415	4.1525e-08	1.28916e-07		Potri.015G115500
														Potri.018G025900	AT2G45180	Bifunctional inhibitor/lipid-transfer protein/seed storage 2S albumin superfamily protein	-3.43966	1.08206e-100	8.28933e-99		Potri.018G094100	AT5G57510		-6.61613	2.51486e-114	9.28049e-113		Potri.019G108700			-8.41695	6.4158e-06	0.000163931		Potri.001G270400	AT1G12740	cytochrome P450, family 87, subfamily A, polypeptide 2	-3.4115	2.85497e-09	1.66706e-07		Potri.003G087400	AT4G21700	Protein of unknown function (DUF2921)	-28.2537	0	0		Potri.010G132700
														Potri.015G099700	AT5G50720	HVA22 homologue E	-3.43657	5.06546e-07	4.3529e-06		Potri.018G092300	AT5G57420	indole-3-acetic acid inducible 33	-6.5957	1.19675e-31	1.36208e-30		Potri.019G080500	AT5G36110	cytochrome P450, family 716, subfamily A, polypeptide 1	-8.41263	6.4158e-06	0.000163931		Potri.003G142100	AT4G23980	auxin response factor 9	-3.40994	9.81132e-10	6.0684e-08		Potri.013G145900			-28.1461	4.24482e-36	3.38344e-35		Potri.004G168600
														Potri.017G047800	AT2G22500	uncoupling protein 5	-3.43572	1.77262e-179	2.42818e-177		Potri.011G158500	AT1G11770	FAD-binding Berberine family protein	-6.57616	0	0		Potri.004G069000			-8.36494	1.50557e-05	0.000354917		Potri.010G179400	AT3G02630	Plant stearoyl-acyl-carrier-protein desaturase family protein	-3.40985	0.0018598	0.0339543		Potri.013G090400	AT2G40740	WRKY DNA-binding protein 55	-28.0972	4.59702e-29	3.14028e-28		Potri.005G143900
														Potri.011G043300	AT5G57580	Calmodulin-binding protein	-3.43265	1.70018e-272	3.56904e-270		Potri.011G065600	AT1G06330	Heavy metal transport/detoxification superfamily protein	-6.56204	2.63472e-07	9.50115e-07		Potri.004G082000	AT1G65880	benzoyloxyglucosinolate 1	-8.34443	0.00203411	0.0276664		Potri.004G197600	AT2G27080	Late embryogenesis abundant (LEA) hydroxyproline-rich glycoprotein family	-3.407	1.97828e-10	1.31825e-08		Potri.010G082400	AT3G22810	Plant protein of unknown function (DUF828) with plant pleckstrin homology-like region	-28.075	1.24551e-77	1.77522e-76		Potri.009G148100
														Potri.017G135000	AT5G37490	ARM repeat superfamily protein	-3.42838	0	0		Potri.016G054200	AT3G57550	guanylate kinase	-6.53451	3.59932e-110	1.29167e-108		Potri.013G007900			-8.32571	9.02085e-27	1.25296e-24		Potri.004G188100	AT1G08250	arogenate dehydratase 6	-3.39353	1.11927e-15	1.2359e-13		Potri.005G010300	AT1G09340	chloroplast RNA binding	-27.9708	2.25294e-201	7.47962e-200		Potri.003G126800
														Potri.009G123400	AT5G66320	GATA transcription factor 5	-3.4283	0	0		Potri.014G033600	AT2G26560	phospholipase A 2A	-6.52112	8.42346e-111	3.02956e-109		Potri.001G460600	AT1G30650	WRKY DNA-binding protein 14	-8.28746	0.00367021	0.0458268		Potri.008G202800	AT5G19090	Heavy metal transport/detoxification superfamily protein	-3.35783	0.00105353	0.0209316		Potri.002G145300	AT3G60690	SAUR-like auxin-responsive protein family	-27.9159	0	0		Potri.009G125900
														Potri.001G025400	AT3G14470	NB-ARC domain-containing disease resistance protein	-3.42627	7.12074e-46	2.67674e-44		Potri.009G133300	AT5G17050	UDP-glucosyl transferase 78D2	-6.51616	2.92506e-12	1.55258e-11		Potri.008G156100	AT4G14770	TESMIN/TSO1-like CXC 2	-8.26756	7.06537e-05	0.00142888		Potri.009G057800	AT5G19440	NAD(P)-binding Rossmann-fold superfamily protein	-3.3558	1.71174e-05	0.000538057		Potri.015G054600	AT1G25440	B-box type zinc finger protein with CCT domain	-27.8905	4.1829e-180	1.21603e-178		Potri.001G146800
														Potri.017G008400	AT1G66910	Protein kinase superfamily protein	-3.42516	7.56336e-15	1.16488e-13		Potri.016G003400	AT5G56000	HEAT SHOCK PROTEIN 81.4	-6.48578	3.96532e-137	1.76516e-135		Potri.015G039200	AT1G73620	Pathogenesis-related thaumatin superfamily protein	-8.2668	0.000724634	0.0111436		Potri.007G037600			-3.35577	0.00093031	0.0188641		Potri.016G117100	AT5G05600	2-oxoglutarate (2OG) and Fe(II)-dependent oxygenase superfamily protein	-27.8751	1.6e-303	7.76837e-302		Potri.001G416300
														Potri.014G171500	AT3G07600	Heavy metal transport/detoxification superfamily protein	-3.41895	1.15851e-61	5.57327e-60		Potri.001G221200	AT1G75800	Pathogenesis-related thaumatin superfamily protein	-6.47792	3.79234e-13	2.13573e-12		Potri.005G172400	AT1G37130	nitrate reductase 2	-8.25795	6.68273e-11	3.2915e-09		Potri.002G071100	AT1G21360	glycolipid transfer protein 2	-3.35018	2.67269e-05	0.000799971		Potri.017G017500	AT2G43560	FKBP-like peptidyl-prolyl cis-trans isomerase family protein	-27.8529	6.02324e-15	2.67e-14		Potri.007G067900
														Potri.003G184200	AT4G36950	mitogen-activated protein kinase kinase kinase 21	-3.41523	1.59212e-08	1.59647e-07		Potri.018G063500	AT3G43190	sucrose synthase 4	-6.47501	2.89836e-86	8.07896e-85		Potri.013G019900	AT1G62620	Flavin-binding monooxygenase family protein	-8.24679	0.000613102	0.00962449		Potri.006G050800	AT3G57450		-3.34486	1.64557e-24	3.35453e-22		Potri.004G052400	AT2G29120	glutamate receptor 2.7	-27.7961	1.23256e-295	5.83817e-294		Potri.001G448000
														Potri.012G098400	AT4G24920	secE/sec61-gamma protein transport protein	-3.41418	4.8267e-89	3.13959e-87		Potri.006G180600	AT5G18260	RING/U-box superfamily protein	-6.47144	1.57406e-39	2.1587e-38		Potri.007G081700	AT5G64880		-8.23625	0.000127398	0.00239252		Potri.002G216400	AT2G33150	peroxisomal 3-ketoacyl-CoA thiolase 3	-3.33473	0.000125698	0.00322685		Potri.003G053000	AT2G25737	Sulfite exporter TauE/SafE family protein	-27.69	9.80404e-22	5.52684e-21		Potri.005G205700
														Potri.014G136400	AT2G48010	receptor-like kinase in in flowers 3	-3.40687	1.99543e-87	1.27739e-85		Potri.016G041300			-6.47144	1.57406e-39	2.15779e-38		Potri.009G158900	AT2G27080	Late embryogenesis abundant (LEA) hydroxyproline-rich glycoprotein family	-8.22728	4.58208e-41	1.0973e-38		Potri.004G053000	AT2G33990	IQ-domain 9	-3.33211	0.00208223	0.0376363		Potri.004G199300	AT2G27310	F-box family protein	-27.69	2.78968e-42	2.49099e-41		Potri.001G180600
														Potri.011G113000	AT1G78380	glutathione S-transferase TAU 19	-3.40384	5.8479e-06	4.40063e-05		Potri.016G001500			-6.46109	4.81026e-16	3.13359e-15		Potri.016G125400	AT2G38310	PYR1-like 4	-8.20453	2.60324e-06	7.06764e-05		Potri.007G113000	AT4G24570	dicarboxylate carrier 2	-3.32812	3.89186e-16	4.48423e-14		Potri.T011200	AT2G02130	low-molecular-weight cysteine-rich 68	-27.5186	5.35858e-130	1.16836e-128		Potri.005G175300
														Potri.016G060100	AT3G12050	Aha1 domain-containing protein	-3.40384	1.70181e-24	3.87437e-23		Potri.009G062800	AT4G37980	elicitor-activated gene 3-1	-6.45124	2.79738e-41	3.98569e-40		Potri.003G102100			-8.18035	0.00203411	0.0276664		Potri.015G065500	AT5G62720	Integral membrane HPP family protein	-3.32541	0.000243812	0.00587794		Potri.016G031300	AT5G65600	Concanavalin A-like lectin protein kinase family protein	-27.4728	5.35262e-123	1.10287e-121		Potri.010G139300
														Potri.008G079500	AT1G65610	Six-hairpin glycosidases superfamily protein	-3.39194	1.6606e-11	2.07434e-10		Potri.007G020900	AT3G50930	cytochrome BC1 synthesis	-6.4155	2.55754e-31	2.88765e-30		Potri.004G189000	AT5G22740	cellulose synthase-like A02	-8.17154	1.7932e-07	5.85768e-06		Potri.007G075700	AT5G08350	GRAM domain-containing protein / ABA-responsive protein-related	-3.31378	0.000341599	0.00787713		Potri.007G040400	AT2G26560	phospholipase A 2A	-27.387	1.40786e-290	6.55548e-289		Potri.011G131900
														Potri.013G099400	AT1G07160	Protein phosphatase 2C family protein	-3.39055	5.81372e-21	1.17466e-19		Potri.011G037300	AT4G21390	S-locus lectin protein kinase family protein	-6.39379	4.62222e-07	1.63198e-06		Potri.014G123400	AT5G38700		-8.16361	0.000613102	0.00962449		Potri.003G165000	AT5G13220	jasmonate-zim-domain protein 10	-3.3127	0.000111946	0.00291287		Potri.014G154500	AT4G22010	SKU5 similar 4	-27.3642	7.9543e-08	2.42356e-07		Potri.015G096900
														Potri.T105900	AT2G22500	uncoupling protein 5	-3.38748	1.80054e-07	1.62094e-06		Potri.017G047400			-6.39379	4.62222e-07	1.6318e-06		Potri.006G128200	AT2G37170	plasma membrane intrinsic protein 2	-8.14669	1.31173e-49	3.99549e-47		Potri.007G056900	AT4G10770	oligopeptide transporter 7	-3.309	0.00253932	0.0442948		Potri.004G196000	AT3G43720	Bifunctional inhibitor/lipid-transfer protein/seed storage 2S albumin superfamily protein	-27.3642	1.15196e-14	5.05345e-14		Potri.005G013300
														Potri.005G214200	AT1G19670	chlorophyllase 1	-3.38579	3.06208e-10	3.51281e-09		Potri.009G109500	AT3G18950	Transducin/WD40 repeat-like superfamily protein	-6.38577	0	0		Potri.009G048400	AT3G07600	Heavy metal transport/detoxification superfamily protein	-8.12207	5.52371e-08	1.91614e-06		Potri.005G093200	AT1G66200	glutamine synthase clone F11	-3.30473	1.16765e-12	9.81136e-11		Potri.013G006500	AT4G15510	Photosystem II reaction center PsbP family protein	-27.3642	7.9543e-08	2.42244e-07		Potri.002G120700
														Potri.014G134000	AT3G62930	Thioredoxin superfamily protein	-3.38579	3.06208e-10	3.51405e-09		Potri.010G078700	AT2G23770	protein kinase family protein / peptidoglycan-binding LysM domain-containing protein	-6.37608	1.08152e-37	1.42851e-36		Potri.013G005300			-8.08706	0.000228625	0.00402166		Potri.016G056800	AT2G41660	Protein of unknown function, DUF617	-3.29914	8.30243e-08	3.90214e-06		Potri.003G028700	AT1G07390	receptor like protein 1	-27.3642	7.9543e-08	2.42267e-07		Potri.019G024700
														Potri.002G254800	AT3G04300	RmlC-like cupins superfamily protein	-3.38249	1.28839e-72	7.05951e-71		Potri.008G121700	AT1G68440		-6.3649	6.57666e-222	4.80494e-220		Potri.017G070000	AT5G40460		-8.08063	6.68201e-10	2.94076e-08		Potri.008G015700	AT3G11760		-3.2982	0.0018598	0.0339543		Potri.008G166700	AT3G23250	myb domain protein 15	-27.3642	7.9543e-08	2.42289e-07		Potri.013G127900
														Potri.018G094900	AT4G25810	xyloglucan endotransglycosylase 6	-3.37628	1.12299e-18	2.06274e-17		Potri.014G077900	AT4G25433	peptidoglycan-binding LysM domain-containing protein	-6.34571	2.34842e-87	6.60823e-86		Potri.012G054300	AT3G18280	Bifunctional inhibitor/lipid-transfer protein/seed storage 2S albumin superfamily protein	-8.05937	2.29219e-18	2.03046e-16		Potri.015G014000	AT5G53420	CCT motif family protein	-3.28935	0.000139952	0.00356092		Potri.016G008500	AT4G31940	cytochrome P450, family 82, subfamily C, polypeptide 4	-27.3642	7.9543e-08	2.42334e-07		Potri.006G260100
														Potri.001G270500	AT1G12740	cytochrome P450, family 87, subfamily A, polypeptide 2	-3.37628	8.15472e-36	2.53486e-34		Potri.009G010900	AT5G60700	glycosyltransferase family protein 2	-6.31302	1.02808e-71	2.42402e-70		Potri.009G114700			-8.04191	0	0		Potri.T035400	AT1G02930	glutathione S-transferase 6	-3.28785	7.94089e-18	1.09429e-15		Potri.005G007700	AT3G07040	NB-ARC domain-containing disease resistance protein	-27.3642	7.9543e-08	2.42311e-07		Potri.003G089500
														Potri.005G184900	AT1G21380	Target of Myb protein 1	-3.37532	3.8515e-162	4.61153e-160		Potri.009G169100	AT4G18180	Pectin lyase-like superfamily protein	-6.30966	5.34768e-05	0.000151223		Potri.010G172700	AT1G16310	Cation efflux family protein	-8.02196	1.20835e-09	5.16731e-08		Potri.006G237100	AT4G32870	Polyketide cyclase/dehydrase and lipid transport superfamily protein	-3.28576	4.03166e-09	2.29578e-07		Potri.008G094700	AT3G27960	Tetratricopeptide repeat (TPR)-like superfamily protein	-27.3642	1.87398e-21	1.04658e-20		Potri.010G121400
														Potri.006G081500			-3.37521	3.46876e-06	2.6911e-05		Potri.001G036900	AT3G21240	4-coumarate:CoA ligase 2	-6.30738	0	0		Potri.016G066500	AT5G06390	FASCICLIN-like arabinogalactan protein 17 precursor	-8.01656	8.41832e-06	0.000209547		Potri.002G013400	AT5G42250	Zinc-binding alcohol dehydrogenase family protein	-3.28154	8.92066e-10	5.52744e-08		Potri.005G070300	AT5G64440	fatty acid amide hydrolase	-27.3642	7.9543e-08	2.42222e-07		Potri.014G026700
														Potri.001G311300	AT1G17840	white-brown complex homolog protein 11	-3.37254	3.03408e-22	6.44877e-21		Potri.010G225400	AT5G04250	Cysteine proteinases superfamily protein	-6.28161	2.42538e-43	3.61202e-42		Potri.018G059800	AT1G79630	Protein phosphatase 2C family protein	-8.0009	0.000127398	0.00239252		Potri.010G134100	AT3G25560	NSP-interacting kinase 2	-3.27557	0.000125698	0.00322685		Potri.004G032300	AT4G05120	Major facilitator superfamily protein	-27.2944	2.83804e-95	4.82277e-94		Potri.004G231200
														Potri.003G081200	AT4G17500	ethylene responsive element binding factor 1	-3.36816	7.34582e-147	7.91586e-145		Potri.017G005800	AT3G59850	Pectin lyase-like superfamily protein	-6.26981	9.81566e-37	1.26671e-35		Potri.006G138800	AT1G19210	Integrase-type DNA-binding superfamily protein	-7.99298	1.09392e-32	2.00981e-30		Potri.005G072800	AT2G22420	Peroxidase superfamily protein	-3.26019	6.42864e-05	0.00176332		Potri.017G098100	AT3G29780	ralf-like 27	-27.2631	1.79496e-195	5.71183e-194		Potri.018G002900
														Potri.007G048200	AT5G67250	SKP1/ASK1-interacting protein 2	-3.36796	9.23336e-221	1.56281e-218		Potri.001G290200	AT3G19660		-6.26831	5.52476e-165	2.94157e-163		Potri.014G073100	AT2G45600	alpha/beta-Hydrolases superfamily protein	-7.93137	1.7932e-07	5.85768e-06		Potri.009G105000	AT2G03550	alpha/beta-Hydrolases superfamily protein	-3.25985	0.000671711	0.0143023		Potri.006G272800	AT2G24580	FAD-dependent oxidoreductase family protein	-27.2014	1.94473e-41	1.71102e-40		Potri.005G057800
														Potri.001G310400	AT5G64310	arabinogalactan protein 1	-3.36723	2.1976e-54	9.62656e-53		Potri.005G147300	AT1G09720	Kinase interacting (KIP1-like) family protein	-6.25918	1.20482e-10	5.72707e-10		Potri.015G127700	AT2G45220	Plant invertase/pectin methylesterase inhibitor superfamily	-7.91071	0.00224086	0.0300431		Potri.006G076900	AT4G30110	heavy metal atpase 2	-3.25962	1.91751e-09	1.15288e-07		Potri.006G008500	AT3G22142	Bifunctional inhibitor/lipid-transfer protein/seed storage 2S albumin superfamily protein	-27.1387	5.4644e-88	8.66498e-87		Potri.004G160100
														Potri.010G251000	AT5G10695		-3.36644	2.86826e-18	5.16287e-17		Potri.014G034300	AT2G15730	P-loop containing nucleoside triphosphate hydrolases superfamily protein	-6.24324	3.12842e-106	1.07759e-104		Potri.019G057500	AT2G40610	expansin A8	-7.9015	4.68955e-06	0.000122991		Potri.003G116500	AT4G12080	AT-hook motif nuclear-localized protein 1	-3.25949	2.39427e-05	0.000722917		Potri.005G105000	AT1G65770	ascorbic acid mannose pathway regulator 1	-27.085	6.7649e-48	6.6158e-47		Potri.006G065500
														Potri.015G055000	AT1G13580	LAG1 longevity assurance homolog 3	-3.36062	3.21288e-80	1.91989e-78		Potri.006G064700	AT5G20260	Exostosin family protein	-6.24083	5.46584e-42	7.8982e-41		Potri.018G083400	AT4G28950	RHO-related protein from plants 9	-7.87127	0.00367021	0.0458268		Potri.013G007900			-3.25693	1.62425e-18	2.43291e-16		Potri.008G189100	AT1G10657	Plant protein 1589 of unknown function	-27.085	6.7649e-48	6.61383e-47		Potri.016G011200
														Potri.002G060500	AT4G14130	xyloglucan endotransglucosylase/hydrolase 15	-3.35321	3.1038e-17	5.36002e-16		Potri.001G200700	AT1G17620	Late embryogenesis abundant (LEA) hydroxyproline-rich glycoprotein family	-6.23543	4.34112e-17	2.95252e-16		Potri.008G210400			-7.86808	0.00203411	0.0276664		Potri.007G129700	AT3G59480	pfkB-like carbohydrate kinase family protein	-3.24963	2.29878e-45	9.77718e-43		Potri.019G034000	AT1G55370	NDH-dependent cyclic electron flow 5	-26.9978	2.37592e-54	2.58334e-53		Potri.006G083900
														Potri.009G073000	AT2G30020	Protein phosphatase 2C family protein	-3.3486	1.39204e-52	5.85961e-51		Potri.001G442000	AT3G16030	lectin protein kinase family protein	-6.23543	4.34112e-17	2.95314e-16		Potri.002G111900	AT1G50010	tubulin alpha-2 chain	-7.86361	8.83792e-41	2.07357e-38		Potri.015G051800	AT3G18490	Eukaryotic aspartyl protease family protein	-3.23377	0.00093031	0.0188641		Potri.003G050900	AT3G16240	delta tonoplast integral protein	-26.9733	2.06576e-34	1.58303e-33		Potri.005G232600
														Potri.011G112400	AT3G14440	nine-cis-epoxycarotenoid dioxygenase 3	-3.34534	7.5155e-35	2.27705e-33		Potri.016G143000	AT2G38640	Protein of unknown function (DUF567)	-6.22553	1.70684e-23	1.51217e-22		Potri.007G043900	AT4G33985	Protein of unknown function (DUF1685)	-7.8452	3.5887e-14	2.37813e-12		Potri.010G039400			-3.23268	4.60682e-61	2.68999e-58		Potri.018G148300	AT1G16120	wall associated kinase-like 1	-26.9013	1.25569e-126	2.67246e-125		Potri.001G112100
														Potri.001G011500	AT5G06720	peroxidase 2	-3.34355	2.12138e-57	9.68644e-56		Potri.012G136700	AT1G76250		-6.22553	8.08364e-07	2.79238e-06		Potri.015G035500	AT1G48480	receptor-like kinase 1	-7.80507	3.90119e-05	0.000836721		Potri.T147300	AT5G43260	chaperone protein dnaJ-related	-3.2288	0.000301901	0.00706576		Potri.T091100	AT4G04640	ATPase, F1 complex, gamma subunit protein	-26.8756	2.20192e-14	9.53259e-14		Potri.008G133500
														Potri.001G313900	AT1G15800		-3.33838	9.24026e-12	1.17237e-10		Potri.005G224100	AT3G23250	myb domain protein 15	-6.20534	8.32186e-70	1.91233e-68		Potri.009G114800			-7.78937	9.41465e-186	1.36214e-182		Potri.002G248500	AT3G07340	basic helix-loop-helix (bHLH) DNA-binding superfamily protein	-3.22688	0.00290843	0.0496278		Potri.005G012100	AT1G58190	receptor like protein 9	-26.8756	2.20192e-14	9.53385e-14		Potri.011G079500
														Potri.006G187900	AT2G24300	Calmodulin-binding protein	-3.33788	2.2304e-229	3.96178e-227		Potri.001G335900	AT1G19250	flavin-dependent monooxygenase 1	-6.20149	3.3829e-14	2.0086e-13		Potri.001G135100			-7.78654	0.00367021	0.0458268		Potri.014G078700	AT2G45760	BON association protein 2	-3.22543	2.02793e-18	2.96036e-16		Potri.001G164700	AT3G14200	Chaperone DnaJ-domain superfamily protein	-26.8349	4.33126e-159	1.11816e-157		Potri.008G212500
														Potri.009G153600	AT3G43600	aldehyde oxidase 2	-3.33679	1.36328e-37	4.39404e-36		Potri.011G071100	AT5G09360	laccase 14	-6.19018	0	0		Potri.004G050400	AT4G35160	O-methyltransferase family protein	-7.78183	0.00127858	0.0184222		Potri.006G237400	AT2G25790	Leucine-rich receptor-like protein kinase family protein	-3.21572	5.21973e-07	2.16136e-05		Potri.006G035400	AT5G12250	beta-6 tubulin	-26.6801	6.07982e-132	1.34339e-130		Potri.019G119800
														Potri.014G096200	AT4G23810	WRKY family transcription factor	-3.33666	0	0		Potri.014G117000	AT2G47190	myb domain protein 2	-6.18895	2.24178e-22	1.90131e-21		Potri.012G011500	AT5G53110	RING/U-box superfamily protein	-7.77724	0.00112001	0.0163684		Potri.010G122400	AT1G68360	C2H2 and C2HC zinc fingers superfamily protein	-3.21484	0.00093031	0.0188641		Potri.002G165800	AT2G46210	Fatty acid/sphingolipid desaturase	-26.5646	7.43254e-73	1.00628e-71		Potri.006G033400
														Potri.001G451300	AT4G10500	2-oxoglutarate (2OG) and Fe(II)-dependent oxygenase superfamily protein	-3.33137	1.22017e-09	1.33533e-08		Potri.010G167200	AT1G69530	expansin A1	-6.13009	5.5168e-273	5.09249e-271		Potri.009G073000	AT2G30020	Protein phosphatase 2C family protein	-7.75831	2.25936e-07	7.29804e-06		Potri.016G056100	AT2G41810	Protein of unknown function, DUF642	-3.21339	0.00290843	0.0496278		Potri.017G096800	AT3G51550	Malectin/receptor-like protein kinase family protein	-26.5498	2.58246e-40	2.22752e-39		Potri.014G126900
														Potri.011G151500	AT1G64720	Polyketide cyclase/dehydrase and lipid transport superfamily protein	-3.32857	1.10786e-146	1.18592e-144		Potri.002G235800	AT2G31980	PHYTOCYSTATIN 2	-6.10234	1.52138e-199	9.91483e-198		Potri.005G192800	AT1G21090	Cupredoxin superfamily protein	-7.72512	0.000127398	0.00239252		Potri.016G009700	AT4G17230	SCARECROW-like 13	-3.20866	1.7631e-07	7.81731e-06		Potri.017G017900	AT5G62270		-26.3869	4.2064e-14	1.79721e-13		Potri.016G127000
														Potri.009G144000	AT1G08280	Glycosyltransferase family 29 (sialyltransferase) family protein	-3.32529	3.72448e-45	1.38238e-43		Potri.012G041800	AT1G73480	alpha/beta-Hydrolases superfamily protein	-6.08932	4.39186e-168	2.38913e-166		Potri.019G067500	AT1G59740	Major facilitator superfamily protein	-7.72236	3.5887e-14	2.37813e-12		Potri.014G043000	AT1G75130	cytochrome P450, family 721, subfamily A, polypeptide 1	-3.20805	9.0439e-12	7.00161e-10		Potri.005G141900	AT5G67260	CYCLIN D3;2	-26.3869	4.9272e-40	4.23228e-39		Potri.001G142600
														Potri.009G145400	AT2G27690	cytochrome P450, family 94, subfamily C, polypeptide 1	-3.3246	1.026e-67	5.33256e-66		Potri.002G025400	AT3G26320	cytochrome P450, family 71, subfamily B, polypeptide 36	-6.08786	1.103e-30	1.21918e-29		Potri.006G131000	AT2G37090	Nucleotide-diphospho-sugar transferases superfamily protein	-7.69823	0.000613102	0.00962449		Potri.014G068900	AT3G60780	Protein of unknown function (DUF1442)	-3.20669	7.46916e-08	3.53948e-06		Potri.003G147900	AT1G64690	branchless trichome	-26.3869	1.5221e-07	4.54521e-07		Potri.017G129700
														Potri.008G042100	AT4G25030		-3.3237	4.2325e-106	3.40369e-104		Potri.010G001100	AT4G16120	COBRA-like protein-7 precursor	-6.06282	8.48726e-161	4.37591e-159		Potri.006G138700	AT1G19210	Integrase-type DNA-binding superfamily protein	-7.69712	2.09891e-11	1.08618e-09		Potri.002G171700	AT1G01300	Eukaryotic aspartyl protease family protein	-3.19097	0.000814801	0.016829		Potri.010G127600	AT5G16080	carboxyesterase 17	-26.3869	1.30563e-20	7.08874e-20		Potri.007G067300
														Potri.005G127200	AT2G18630	Protein of unknown function (DUF677)	-3.32141	4.6342e-25	1.07703e-23		Potri.008G190600	AT1G10417		-6.05727	1.13903e-05	3.4837e-05		Potri.006G259200	AT5G11070		-7.69498	4.97993e-12	2.74046e-10		Potri.005G138100	AT4G33985	Protein of unknown function (DUF1685)	-3.18696	2.24302e-10	1.48319e-08		Potri.005G201200	AT4G14130	xyloglucan endotransglucosylase/hydrolase 15	-26.3869	1.5221e-07	4.54562e-07		Potri.004G150300
														Potri.T073600	AT5G17680	disease resistance protein (TIR-NBS-LRR class), putative	-3.31384	5.38228e-06	4.06633e-05		Potri.002G038400	AT2G20500		-6.05727	1.4091e-06	4.74237e-06		Potri.002G114800	AT4G37750	Integrase-type DNA-binding superfamily protein	-7.67504	3.90119e-05	0.000836721		Potri.008G172400	AT2G33310	auxin-induced protein 13	-3.17998	7.10319e-06	0.00023921		Potri.005G237900	AT5G42560	Abscisic acid-responsive (TB2/DP1, HVA22) family protein	-26.3869	4.2064e-14	1.79674e-13		Potri.011G041200
														Potri.005G205400	AT2G43000	NAC domain containing protein 42	-3.31273	1.75111e-65	8.84529e-64		Potri.017G006900	AT1G05630	Endonuclease/exonuclease/phosphatase family protein	-6.05727	1.13903e-05	3.48403e-05		Potri.006G113800	AT1G80120	Protein of unknown function (DUF567)	-7.66595	2.25936e-07	7.29804e-06		Potri.002G070100	AT1G21310	extensin 3	-3.17643	1.53763e-09	9.30981e-08		Potri.014G073100	AT2G45600	alpha/beta-Hydrolases superfamily protein	-26.3869	1.5221e-07	4.5448e-07		Potri.003G180900
														Potri.006G147100	AT4G26090	NB-ARC domain-containing disease resistance protein	-3.30689	5.0797e-32	1.43421e-30		Potri.004G202200	AT2G27480	Calcium-binding EF-hand family protein	-6.05288	3.57446e-202	2.35777e-200		Potri.T071300	AT2G40480	Plant protein of unknown function (DUF827)	-7.65645	4.7573e-05	0.00100421		Potri.004G138300	AT1G10940	Protein kinase superfamily protein	-3.17539	1.54989e-06	5.87407e-05		Potri.001G017600	AT4G31980		-26.3869	1.5221e-07	4.54604e-07		Potri.014G125100
														Potri.004G176100	AT4G38560	Arabidopsis phospholipase-like protein (PEARLI 4) family	-3.29877	1.31704e-66	6.76905e-65		Potri.010G062900	AT3G23920	beta-amylase 1	-6.03341	0	0		Potri.002G063600	AT4G09750	NAD(P)-binding Rossmann-fold superfamily protein	-7.65555	0.00112001	0.0163684		Potri.013G158500	AT4G27950	cytokinin response factor 4	-3.17491	0.00253932	0.0442948		Potri.004G212600	AT2G28250	Protein kinase superfamily protein	-26.3869	1.5221e-07	4.54398e-07		Potri.007G141000
														Potri.001G297000	AT1G49850	RING/U-box superfamily protein	-3.28754	2.46554e-33	7.17426e-32		Potri.001G304800	AT4G34050	S-adenosyl-L-methionine-dependent methyltransferases superfamily protein	-6.01955	0	0		Potri.010G041300	AT1G23710	Protein of unknown function (DUF1645)	-7.65003	1.57223e-12	9.03876e-11		Potri.T162900	AT3G22142	Bifunctional inhibitor/lipid-transfer protein/seed storage 2S albumin superfamily protein	-3.17106	8.99087e-07	3.55211e-05		Potri.015G040900	AT3G18050		-26.3869	1.5221e-07	4.54439e-07		Potri.009G120300
														Potri.007G043800	AT4G36990	heat shock factor 4	-3.28636	2.3398e-77	1.35801e-75		Potri.016G019900	AT4G02750	Tetratricopeptide repeat (TPR)-like superfamily protein	-6.00414	2.33834e-34	2.85802e-33		Potri.004G089100	AT5G37790	Protein kinase superfamily protein	-7.64969	0.000127398	0.00239252		Potri.009G125900	AT1G75590	SAUR-like auxin-responsive protein family	-3.17089	0.00093031	0.0188641		Potri.010G234100	AT5G03760	Nucleotide-diphospho-sugar transferases superfamily protein	-26.3869	1.5221e-07	4.54645e-07		Potri.016G012100
														Potri.011G053700	AT1G28280	VQ motif-containing protein	-3.28516	7.18344e-32	2.02112e-30		Potri.006G192700	AT3G12110	actin-11	-6.00119	5.10766e-17	3.46375e-16		Potri.006G128000	AT2G37170	plasma membrane intrinsic protein 2	-7.64625	1.20068e-59	4.38869e-57		Potri.006G208400	AT2G36090	F-box family protein	-3.16192	0.0016414	0.0305334		Potri.016G136000	AT5G01870	Bifunctional inhibitor/lipid-transfer protein/seed storage 2S albumin superfamily protein	-26.3869	4.2064e-14	1.79697e-13		Potri.019G055200
														Potri.019G081200	AT1G07400	HSP20-like chaperones superfamily protein	-3.28315	1.56398e-10	1.83522e-09		Potri.001G136100	AT1G32170	xyloglucan endotransglucosylase/hydrolase 30	-5.99546	6.50112e-128	2.6849e-126		Potri.004G154000	AT4G34500	Protein kinase superfamily protein	-7.64079	0.00224086	0.0300431		Potri.002G031200	AT1G44970	Peroxidase superfamily protein	-3.13585	0.000529165	0.0115308		Potri.013G134700	AT2G20770	GCR2-like 2	-26.3869	7.56442e-66	9.46759e-65		Potri.013G019900
														Potri.009G097900	AT4G34150	Calcium-dependent lipid-binding (CaLB domain) family protein	-3.27821	4.96492e-19	9.26174e-18		Potri.006G158900	AT5G19600	sulfate transporter 3;5	-5.97697	6.73288e-77	1.69153e-75		Potri.019G117800	AT4G10265	Wound-responsive family protein	-7.60706	0.00203411	0.0276664		Potri.005G053800	AT5G43700	AUX/IAA transcriptional regulator family protein	-3.13264	1.02569e-07	4.77513e-06		Potri.005G038800	AT1G54790	GDSL-like Lipase/Acylhydrolase superfamily protein	-26.3869	1.5221e-07	4.54357e-07		Potri.018G130300
														Potri.005G166300	AT5G65160	tetratricopeptide repeat (TPR)-containing protein	-3.27293	0.000107004	0.000651824		Potri.004G049300	AT4G28500	NAC domain containing protein 73	-5.97231	5.45212e-174	3.07366e-172		Potri.006G252200	AT2G18660	plant natriuretic peptide A	-7.60373	0.000127398	0.00239252		Potri.015G062300	AT3G47510		-3.13011	1.22108e-06	4.73198e-05		Potri.005G143400	AT5G24010	Protein kinase superfamily protein	-26.3171	2.40826e-91	3.9401e-90		Potri.007G046100
														Potri.005G228800	AT5G42785		-3.27293	1.88837e-06	1.51632e-05		Potri.009G155800	AT5G06570	alpha/beta-Hydrolases superfamily protein	-5.95743	4.7837e-79	1.24106e-77		Potri.003G081500	AT4G16820	alpha/beta-Hydrolases superfamily protein	-7.59424	2.89476e-09	1.18256e-07		Potri.001G154100	AT4G17500	ethylene responsive element binding factor 1	-3.12912	9.90006e-05	0.00260755		Potri.004G150300	AT3G18890	NAD(P)-binding Rossmann-fold superfamily protein	-26.2008	1.41517e-135	3.1933e-134		Potri.010G155200
														Potri.011G095600	AT1G78440	Arabidopsis thaliana gibberellin 2-oxidase 1	-3.26944	6.50886e-28	1.65945e-26		Potri.014G100800	AT2G16720	myb domain protein 7	-5.95485	2.66314e-60	5.38662e-59		Potri.003G072800	AT3G14310	pectin methylesterase 3	-7.58833	8.41832e-06	0.000209547		Potri.002G034400	AT1G75280	NmrA-like negative transcriptional regulator family protein	-3.12309	1.45346e-12	1.2095e-10		Potri.005G113600	AT5G66210	calcium-dependent protein kinase 28	-26.1921	0	0		Potri.015G081500
														Potri.001G168200	AT1G54130	RELA/SPOT homolog 3	-3.25762	0	0		Potri.008G103900	AT5G49480	Ca2+-binding protein 1	-5.92559	2.01846e-40	2.82281e-39		Potri.004G200000	AT2G47140	NAD(P)-binding Rossmann-fold superfamily protein	-7.58428	0.000724634	0.0111436		Potri.018G091400	AT1G67090	ribulose bisphosphate carboxylase small chain 1A	-3.10457	8.70386e-05	0.00231014		Potri.007G009200	AT5G65700	Leucine-rich receptor-like protein kinase family protein	-26.1426	6.731e-78	9.60194e-77		Potri.010G078600
														Potri.011G029100	AT4G23220	cysteine-rich RLK (RECEPTOR-like protein kinase) 14	-3.2557	2.25534e-17	3.91361e-16		Potri.010G103600	AT4G17720	RNA-binding (RRM/RBD/RNP motifs) family protein	-5.91305	3.06246e-07	1.09853e-06		Potri.001G024600	AT1G76390	ARM repeat superfamily protein	-7.57986	0.00112001	0.0163684		Potri.004G232400	AT5G49760	Leucine-rich repeat protein kinase family protein	-3.09773	3.69826e-05	0.00106887		Potri.018G016600	AT4G31780	monogalactosyl diacylglycerol synthase 1	-26.1426	8.14228e-27	5.26017e-26		Potri.012G069800
														Potri.008G158000	AT3G22840	Chlorophyll A-B binding family protein	-3.25422	3.35284e-11	4.11506e-10		Potri.011G125900	AT4G21440	MYB-like 102	-5.91305	3.06246e-07	1.09865e-06		Potri.002G188100	AT1G75250	RAD-like 6	-7.53882	0.00224086	0.0300431		Potri.007G016400	AT4G36220	ferulic acid 5-hydroxylase 1	-3.09541	5.78741e-39	2.0769e-36		Potri.003G001800	AT3G45290	Seven transmembrane MLO family protein	-25.996	5.22624e-33	3.88837e-32		Potri.004G055000
														Potri.005G057000	AT5G60900	receptor-like protein kinase 1	-3.25035	1.72533e-09	1.86544e-08		Potri.002G057200	AT2G43000	NAC domain containing protein 42	-5.91305	3.06246e-07	1.09877e-06		Potri.002G084800	AT1G21880	lysm domain GPI-anchored protein 1 precursor	-7.52719	0.000147617	0.00273525		Potri.005G027200	AT3G50700	indeterminate(ID)-domain 2	-3.0856	5.68678e-05	0.00158379		Potri.010G029100	AT5G35630	glutamine synthetase 2	-25.9195	0	0		Potri.012G128900
														Potri.005G117100	AT4G38960	B-box type zinc finger family protein	-3.23442	4.91706e-06	3.73318e-05		Potri.010G206500			-5.88901	2.44786e-06	8.03987e-06		Potri.003G072200	AT3G14260	Protein of unknown function (DUF567)	-7.52478	1.17675e-12	6.85594e-11		Potri.001G249900	AT2G29660	zinc finger (C2H2 type) family protein	-3.07879	2.52674e-11	1.8801e-09		Potri.015G043400	AT4G38460	geranylgeranyl reductase	-25.8983	8.03076e-14	3.39032e-13		Potri.010G154200
														Potri.009G101900	AT4G34410	redox responsive transcription factor 1	-3.23316	4.0991e-89	2.67169e-87		Potri.009G085900			-5.88901	2.44786e-06	8.03906e-06		Potri.001G106400	AT1G63410	Protein of unknown function (DUF567)	-7.51422	0.00367021	0.0458268		Potri.002G111900	AT1G50010	tubulin alpha-2 chain	-3.07225	3.89325e-20	6.47953e-18		Potri.018G129600	AT4G02530	chloroplast thylakoid lumen protein	-25.8983	1.55302e-26	9.96077e-26		Potri.007G141900
														Potri.017G008200	AT1G66980	suppressor of npr1-1 constitutive 4	-3.22986	7.1932e-12	9.20593e-11		Potri.010G085600	AT2G32030	Acyl-CoA N-acyltransferases (NAT) superfamily protein	-5.87184	2.69374e-164	1.42262e-162		Potri.003G071800	AT3G14240	Subtilase family protein	-7.5083	5.39216e-23	6.07913e-21		Potri.003G072200	AT3G14260	Protein of unknown function (DUF567)	-3.06976	5.71894e-12	4.50854e-10		Potri.012G028000	AT3G28890	receptor like protein 43	-25.8983	8.03076e-14	3.38945e-13		Potri.003G009000
														Potri.001G250100	AT2G29670	Tetratricopeptide repeat (TPR)-like superfamily protein	-3.22929	8.54492e-14	1.23542e-12		Potri.015G111000	AT5G07440	glutamate dehydrogenase 2	-5.87005	0	0		Potri.005G160900	AT1G72200	RING/U-box superfamily protein	-7.50738	0.00040817	0.00676853		Potri.009G006500	AT2G28110	Exostosin family protein	-3.06884	0.00143556	0.027159		Potri.017G055800	AT3G07130	purple acid phosphatase 15	-25.8983	8.03076e-14	3.39075e-13		Potri.004G052600
														Potri.004G149000	AT5G42650	allene oxide synthase	-3.21838	2.90824e-06	2.28309e-05		Potri.011G129700	AT5G54510	Auxin-responsive GH3 family protein	-5.86896	1.11064e-161	5.77196e-160		Potri.001G448000	AT5G17540	HXXXD-type acyl-transferase family protein	-7.48653	9.55547e-49	2.8119e-46		Potri.013G046400	AT1G08630	threonine aldolase 1	-3.03852	0.00143556	0.027159		Potri.008G128400	AT1G23000	Heavy metal transport/detoxification superfamily protein	-25.8983	8.03076e-14	3.38989e-13		Potri.017G079600
														Potri.008G213100	AT1G24020	MLP-like protein 423	-3.21601	3.30476e-20	6.49856e-19		Potri.010G191600	AT2G29670	Tetratricopeptide repeat (TPR)-like superfamily protein	-5.85536	2.13358e-26	2.08589e-25		Potri.013G046400	AT1G08630	threonine aldolase 1	-7.47609	4.68955e-06	0.000122991		Potri.008G159800	AT3G22970	Protein of unknown function (DUF506)	-3.03437	4.38069e-05	0.00123907		Potri.011G010500	AT4G22130	STRUBBELIG-receptor family 8	-25.8006	9.96496e-33	7.3625e-32		Potri.017G141700
														Potri.013G090300	AT3G56400	WRKY DNA-binding protein 70	-3.20747	1.57718e-09	1.71098e-08		Potri.009G023600	AT5G06710	homeobox from Arabidopsis thaliana	-5.85536	1.08789e-09	4.80466e-09		Potri.017G064100	AT5G67400	root hair specific 19	-7.46558	2.89476e-09	1.18256e-07		Potri.014G078500	AT2G45680	TCP family transcription factor	-3.02384	0.00143556	0.027159		Potri.015G073200	AT5G40240	nodulin MtN21 /EamA-like transporter family protein	-25.8006	9.96496e-33	7.36085e-32		Potri.009G111400
														Potri.001G226400	AT4G12735		-3.20579	5.75696e-33	1.65874e-31		Potri.006G139700	AT3G42880	Leucine-rich repeat protein kinase family protein	-5.84695	3.12196e-41	4.44232e-40		Potri.010G234200	AT3G29034		-7.43721	1.26559e-08	4.78717e-07		Potri.002G201600	AT2G47520	Integrase-type DNA-binding superfamily protein	-3.01964	0.00220016	0.0393959		Potri.002G016000	AT1G76100	plastocyanin 1	-25.7771	0	0		Potri.005G038600
														Potri.006G249200	AT2G26640	3-ketoacyl-CoA synthase 11	-3.20019	1.13814e-08	1.15413e-07		Potri.006G106900	AT2G40435		-5.84175	5.94858e-75	1.4607e-73		Potri.011G155000	AT1G65800	receptor kinase 2	-7.43383	2.60324e-06	7.06764e-05		Potri.009G114700			-3.01798	2.26595e-167	6.50535e-164		Potri.001G310600	AT5G64290	dicarboxylate transport 2.1	-25.7354	4.75298e-20	2.54122e-19		Potri.015G063500
														Potri.017G008700	AT4G18250	receptor serine/threonine kinase, putative	-3.19902	9.41192e-10	1.03669e-08		Potri.011G136300	AT5G54840	Ras-related small GTP-binding family protein	-5.83517	9.5238e-43	1.39664e-41		Potri.014G131700	AT4G15802	heat shock factor binding protein	-7.42744	0.000724634	0.0111436		Potri.001G118300	AT4G12290	Copper amine oxidase family protein	-3.0145	3.27228e-05	0.000961068		Potri.004G102500	AT3G25780	allene oxide cyclase 3	-25.7142	0	0		Potri.005G113600
														Potri.012G124300	AT4G08850	Leucine-rich repeat receptor-like protein kinase family protein	-3.1911	2.0331e-16	3.37923e-15		Potri.017G073700	AT3G28150	TRICHOME BIREFRINGENCE-LIKE 22	-5.81359	4.83764e-49	8.06727e-48		Potri.011G010500	AT4G22130	STRUBBELIG-receptor family 8	-7.40976	4.7573e-05	0.00100421		Potri.017G130300	AT5G16600	myb domain protein 43	-3.01157	1.6609e-05	0.000523509		Potri.002G048600	AT5G04700	Ankyrin repeat family protein	-25.4097	2.9094e-07	8.52116e-07		Potri.008G212400
														Potri.013G033200	AT1G24140	Matrixin family protein	-3.1911	0.000165533	0.000969974		Potri.T097700	AT5G18470	Curculin-like (mannose-binding) lectin family protein	-5.80489	0.000163364	0.00043469		Potri.010G188200	AT2G40130	Double Clp-N motif-containing P-loop nucleoside triphosphate hydrolases superfamily protein	-7.40865	0.000228625	0.00402166		Potri.008G131100	AT1G70890	MLP-like protein 43	-3.0066	3.60039e-79	3.18043e-76		Potri.005G214100	AT1G19670	chlorophyllase 1	-25.4097	2.9094e-07	8.51889e-07		Potri.002G049400
														Potri.012G044000			-3.1868	8.01916e-47	3.06434e-45		Potri.017G040400			-5.80489	3.1101e-11	1.53829e-10		Potri.002G127400	AT4G33360	NAD(P)-binding Rossmann-fold superfamily protein	-7.39588	0.00367021	0.0458268		Potri.007G048200	AT5G67250	SKP1/ASK1-interacting protein 2	-3.00328	4.06854e-16	4.65665e-14		Potri.001G106100	AT5G23860	tubulin beta 8	-25.4097	2.9094e-07	8.5204e-07		Potri.002G165800
														Potri.012G138900	AT5G62020	heat shock transcription factor B2A	-3.18565	1.98813e-13	2.8202e-12		Potri.003G131200	AT3G05170	Phosphoglycerate mutase family protein	-5.7916	5.89062e-17	3.9798e-16		Potri.001G162400	AT3G14310	pectin methylesterase 3	-7.38952	0.000147617	0.00273525		Potri.002G126900	AT4G26470	Calcium-binding EF-hand family protein	-2.99942	2.5402e-10	1.67649e-08		Potri.005G057600	AT1G48870	Transducin/WD40 repeat-like superfamily protein	-25.4097	1.53226e-13	6.39662e-13		Potri.005G082800
														Potri.017G013300	AT4G28400	Protein phosphatase 2C family protein	-3.18452	9.05164e-149	1.00213e-146		Potri.006G266600	AT1G80450	VQ motif-containing protein	-5.78806	1.17095e-13	6.77354e-13		Potri.013G117300			-7.38056	1.17007e-09	5.0222e-08		Potri.011G070100	AT1G29280	WRKY DNA-binding protein 65	-2.99623	3.20804e-06	0.000114529		Potri.003G197500	AT3G57040	response regulator 9	-25.4097	2.9094e-07	8.51965e-07		Potri.006G046000
														Potri.017G009400	AT1G66920	Protein kinase superfamily protein	-3.17941	3.76088e-18	6.73583e-17		Potri.002G171200	AT3G61760	DYNAMIN-like 1B	-5.78806	1.17095e-13	6.77234e-13		Potri.018G062100	AT2G26170	cytochrome P450, family 711, subfamily A, polypeptide 1	-7.37618	0.000724634	0.0111436		Potri.012G126000	AT5G62390	BCL-2-associated athanogene 7	-2.99522	0.000132575	0.00338322		Potri.007G141500	AT1G66910	Protein kinase superfamily protein	-25.27	2.985e-44	2.7619e-43		Potri.011G110000
														Potri.005G056700	AT5G60900	receptor-like protein kinase 1	-3.17862	4.39786e-17	7.54639e-16		Potri.011G114500	AT5G53980	homeobox protein 52	-5.78194	2.41022e-10	1.11796e-09		Potri.001G154200	AT5G47230	ethylene responsive element binding factor 5	-7.36798	2.80331e-33	5.26173e-31		Potri.013G129900	AT4G32480	Protein of unknown function (DUF506)	-2.97329	2.53811e-14	2.49118e-12		Potri.005G140300	AT2G23360	Plant protein of unknown function (DUF869)	-25.2468	4.50722e-38	3.74281e-37		Potri.005G059500
														Potri.008G065600	AT4G00430	plasma membrane intrinsic protein 1;4	-3.17548	0	0		Potri.006G065700	AT5G20250	Raffinose synthase family protein	-5.78004	0	0		Potri.009G030800	AT3G09390	metallothionein 2A	-7.34917	0	0		Potri.013G152300	AT3G09280		-2.96545	1.42886e-07	6.42632e-06		Potri.016G066700	AT3G10660	calmodulin-domain protein kinase cdpk isoform 2	-25.2002	0	0		Potri.006G120600
														Potri.010G220100	AT3G07990	serine carboxypeptidase-like 27	-3.16879	3.58368e-07	3.12779e-06		Potri.019G103900	AT4G03390	STRUBBELIG-receptor family 3	-5.77542	1.00348e-160	5.16561e-159		Potri.009G011100	AT2G28315	Nucleotide/sugar transporter family protein	-7.34427	1.50557e-05	0.000354917		Potri.008G135700	AT1G14810	semialdehyde dehydrogenase family protein	-2.96047	0.000814801	0.016829		Potri.018G009300	AT4G31590	Cellulose-synthase-like C5	-25.1653	1.07549e-25	6.73294e-25		Potri.003G192900
														Potri.018G087400	AT2G44260	Plant protein of unknown function (DUF946)	-3.16688	2.98374e-141	3.11156e-139		Potri.001G420200	AT5G54800	glucose 6-phosphate/phosphate translocator 1	-5.77074	2e-305	2.12974e-303		Potri.002G092500	AT1G22150	sulfate transporter 1;3	-7.33047	0.000147617	0.00273525		Potri.006G090100	AT5G02090		-2.95735	1.10599e-13	1.03821e-11		Potri.001G318500	AT2G32830	phosphate transporter 1;5	-25.149	5.671e-184	1.68733e-182		Potri.010G155100
														Potri.016G018700	AT2G32240		-3.16383	9.61982e-37	3.05191e-35		Potri.T113100	AT1G18390	Protein kinase superfamily protein	-5.76883	5.29756e-07	1.85375e-06		Potri.010G001200			-7.31918	0.000147617	0.00273525		Potri.016G013000			-2.94707	1.27271e-05	0.000409777		Potri.017G074200	AT3G63240	DNAse I-like superfamily protein	-25.0839	1.72725e-19	9.05713e-19		Potri.012G016200
														Potri.001G235800	AT2G37430	C2H2 and C2HC zinc fingers superfamily protein	-3.15951	2.4694e-158	2.87161e-156		Potri.001G029700	AT3G56710	sigma factor binding protein 1	-5.76203	5.53154e-87	1.54983e-85		Potri.006G069600	AT2G41480	Peroxidase superfamily protein	-7.31168	8.41832e-06	0.000209547		Potri.003G187500	AT5G43150		-2.94183	0.000814801	0.016829		Potri.003G139300	AT1G64380	Integrase-type DNA-binding superfamily protein	-24.9038	0	0		Potri.009G092300
														Potri.008G159100	AT3G22910	ATPase E1-E2 type family protein / haloacid dehalogenase-like hydrolase family protein	-3.15909	2.12648e-07	1.90429e-06		Potri.005G112700	AT4G36010	Pathogenesis-related thaumatin superfamily protein	-5.75326	7.25492e-284	6.9735e-282		Potri.005G212000	AT2G48140	Bifunctional inhibitor/lipid-transfer protein/seed storage 2S albumin superfamily protein	-7.27618	9.11481e-10	3.95134e-08		Potri.008G212500	AT1G24020	MLP-like protein 423	-2.94012	7.35925e-06	0.000246868		Potri.014G141500	AT1G06460	alpha-crystallin domain 32.1	-24.8286	3.94726e-223	1.42686e-221		Potri.016G003000
														Potri.013G125300	AT3G25180	cytochrome P450, family 82, subfamily G, polypeptide 1	-3.15405	2.30602e-56	1.03397e-54		Potri.017G006200	AT3G59850	Pectin lyase-like superfamily protein	-5.74664	1.35486e-74	3.30449e-73		Potri.001G381000	AT4G16580	Protein phosphatase 2C family protein	-7.27488	4.68955e-06	0.000122991		Potri.009G034800	AT5G59550	zinc finger (C3HC4-type RING finger) family protein	-2.9366	1.11788e-09	6.84051e-08		Potri.005G237700	AT1G19940	glycosyl hydrolase 9B5	-24.7988	2.62318e-49	2.62852e-48		Potri.003G046700
														Potri.002G203500	AT4G02380	senescence-associated gene 21	-3.15118	0	0		Potri.017G083500	AT5G15240	Transmembrane amino acid transporter family protein	-5.73806	0	0		Potri.019G105300			-7.26933	1.50557e-05	0.000354917		Potri.009G163800	AT2G27510	ferredoxin 3	-2.93129	1.8777e-08	9.86107e-07		Potri.003G219000	AT4G25650	ACD1-like	-24.7877	4.65788e-133	1.03824e-131		Potri.005G189800
														Potri.009G160700	AT2G27310	F-box family protein	-3.14778	4.46054e-19	8.34493e-18		Potri.001G310500	AT5G64300	GTP cyclohydrolase II	-5.73326	0	0		Potri.016G085900	AT2G37080	ROP interactive partner 3	-7.25874	0.00224086	0.0300431		Potri.001G437200	AT1G78380	glutathione S-transferase TAU 19	-2.91114	1.10841e-05	0.000361266		Potri.014G126000	AT5G64260	EXORDIUM like 2	-24.7038	1.04045e-108	1.95222e-107		Potri.005G019700
														Potri.001G258100	AT5G19855	Chaperonin-like RbcX protein	-3.14363	2.6207e-218	4.38974e-216		Potri.007G011200	AT4G37870	phosphoenolpyruvate carboxykinase 1	-5.72671	1.44436e-181	8.49539e-180		Potri.006G255100	AT1G56130	Leucine-rich repeat transmembrane protein kinase	-7.24447	1.27638e-07	4.26575e-06		Potri.008G198000	AT4G02040		-2.91022	1.53951e-29	4.11146e-27		Potri.017G008700	AT4G18250	receptor serine/threonine kinase, putative	-24.6767	3.90074e-25	2.40906e-24		Potri.011G029800
														Potri.003G149700	AT2G43000	NAC domain containing protein 42	-3.14201	1.56029e-06	1.26482e-05		Potri.003G132300	AT4G11280	1-aminocyclopropane-1-carboxylic acid (acc) synthase 6	-5.72076	7.71002e-16	4.97881e-15		Potri.008G166700	AT3G23250	myb domain protein 15	-7.24262	0.000228625	0.00402166		Potri.014G043100	AT1G75130	cytochrome P450, family 721, subfamily A, polypeptide 1	-2.90265	3.23377e-06	0.000115328		Potri.001G281700	AT1G07050	CCT motif family protein	-24.6069	1.78715e-167	4.84116e-166		Potri.003G003800
														Potri.018G141600	AT5G57150	basic helix-loop-helix (bHLH) DNA-binding superfamily protein	-3.14201	3.67116e-09	3.86962e-08		Potri.001G270900	AT3G20950	cytochrome P450, family 705, subfamily A, polypeptide 32	-5.72076	4.2371e-06	1.35412e-05		Potri.014G078700	AT2G45760	BON association protein 2	-7.22513	2.15109e-28	3.23352e-26		Potri.001G158900	AT5G44790	copper-exporting ATPase / responsive-to-antagonist 1 / copper-transporting ATPase (RAN1)	-2.89302	0.0013881	0.0264061		Potri.017G155200	AT1G17830	Protein of unknown function (DUF789)	-24.5952	5.9219e-37	4.80264e-36		Potri.005G245900
														Potri.T136800	AT1G66920	Protein kinase superfamily protein	-3.14201	2.33238e-14	3.4908e-13		Potri.001G118800	AT4G12350	myb domain protein 42	-5.72076	1.46606e-08	5.89265e-08		Potri.015G087800	AT5G63180	Pectin lyase-like superfamily protein	-7.21675	1.17007e-09	5.0222e-08		Potri.007G134000	AT4G04885	PCF11P-similar protein 4	-2.88739	1.43873e-05	0.000458941		Potri.001G158000	AT2G35710	Nucleotide-diphospho-sugar transferases superfamily protein	-24.4781	0	0		Potri.011G110500
														Potri.004G117800	AT5G15650	reversibly glycosylated polypeptide 2	-3.14104	0	0		Potri.018G118300	AT2G25290	Octicosapeptide/Phox/Bem1p (PB1) domain-containing protein / tetratricopeptide repeat (TPR)-containing protein	-5.71621	1.87543e-60	3.79806e-59		Potri.004G084000	AT1G66150	transmembrane kinase 1	-7.20109	2.68195e-05	0.000596592		Potri.001G253800	AT1G77210	sugar transporter 14	-2.88354	0.000200929	0.00491984		Potri.010G154200	AT1G69160		-24.4324	5.56712e-13	2.26302e-12		Potri.017G095000
														Potri.012G075800	AT1G19020		-3.14057	2.01126e-36	6.33106e-35		Potri.012G089400	AT4G24730	Calcineurin-like metallo-phosphoesterase superfamily protein	-5.71172	8.03676e-120	3.1065e-118		Potri.007G002100	AT1G78955	camelliol C synthase 1	-7.19943	8.91896e-30	1.43381e-27		Potri.009G070400	AT5G12300	Calcium-dependent lipid-binding (CaLB domain) family protein	-2.87958	1.0887e-07	5.05484e-06		Potri.002G003500	AT1G20925	Auxin efflux carrier family protein	-24.4324	5.55454e-07	1.59481e-06		Potri.013G028300
														Potri.003G067600	AT1G17420	lipoxygenase 3	-3.13546	7.29602e-40	2.47239e-38		Potri.003G159800	AT5G47910	respiratory burst oxidase homologue D	-5.70154	0	0		Potri.010G128200	AT1G25510	Eukaryotic aspartyl protease family protein	-7.18925	0.00127858	0.0184222		Potri.001G405200	AT5G54400	S-adenosyl-L-methionine-dependent methyltransferases superfamily protein	-2.87576	0.000793217	0.0164919		Potri.010G065200	AT2G33310	auxin-induced protein 13	-24.4324	5.55454e-07	1.59467e-06		Potri.014G029900
														Potri.003G113400	AT4G12400	stress-inducible protein, putative	-3.13335	2.8297e-105	2.25873e-103		Potri.008G125000	AT2G01170	bidirectional amino acid transporter 1	-5.67869	1.15292e-07	4.29936e-07		Potri.006G267900	AT5G57685	glutamine dumper 3	-7.17954	4.7573e-05	0.00100421		Potri.001G164800	AT1G54070	Dormancy/auxin associated family protein	-2.87574	3.00648e-31	8.56001e-29		Potri.009G155300	AT5G20935		-24.4324	7.4248e-25	4.55816e-24		Potri.012G090500
														Potri.009G127800	AT4G38810	Calcium-binding EF-hand family protein	-3.13325	1.39166e-41	4.85849e-40		Potri.T115000	AT1G76650	calmodulin-like 38	-5.67869	1.15292e-07	4.29985e-07		Potri.002G208400	AT2G30540	Thioredoxin superfamily protein	-7.16806	3.13771e-25	4.03532e-23		Potri.009G148900	AT3G44735	PHYTOSULFOKINE 3 PRECURSOR	-2.8753	0.00189512	0.0344714		Potri.009G137500	AT2G19090	Protein of unknown function (DUF630 and DUF632)	-24.4324	5.55454e-07	1.59454e-06		Potri.004G231100
														Potri.019G124600	AT1G73325	Kunitz family trypsin and protease inhibitor protein	-3.13251	2.21174e-80	1.32902e-78		Potri.011G129400	AT4G27270	Quinone reductase family protein	-5.67693	0	0		Potri.004G021300	AT2G46410	Homeodomain-like superfamily protein	-7.16472	1.82614e-06	5.11791e-05		Potri.002G015400	AT4G38470	ACT-like protein tyrosine kinase family protein	-2.87526	0.000302954	0.00708558		Potri.007G119100			-24.4324	5.55454e-07	1.59509e-06		Potri.019G020100
														Potri.001G325100	AT5G13180	NAC domain containing protein 83	-3.13225	4.03496e-119	3.55428e-117		Potri.004G169000			-5.66066	1.8006e-23	1.59306e-22		Potri.T060100	AT3G02720	Class I glutamine amidotransferase-like superfamily protein	-7.15371	0.00112001	0.0163684		Potri.001G157000	AT5G47450	tonoplast intrinsic protein 2;3	-2.87367	8.58705e-17	1.06415e-14		Potri.011G142800	AT5G23960	terpene synthase 21	-24.4324	5.55454e-07	1.59426e-06		Potri.009G113600
														Potri.T091700	AT5G01650	Tautomerase/MIF superfamily protein	-3.12853	1.71371e-27	4.3147e-26		Potri.001G142500	AT4G17870	Polyketide cyclase/dehydrase and lipid transport superfamily protein	-5.65877	2.62002e-31	2.95614e-30		Potri.016G125500	AT2G38320	TRICHOME BIREFRINGENCE-LIKE 34	-7.08241	0.00127858	0.0184222		Potri.014G047400	AT3G60320	Protein of unknown function (DUF630 and DUF632)	-2.87352	0.000200929	0.00491984		Potri.T078500	AT3G42170	BED zinc finger ;hAT family dimerisation domain	-24.4324	5.56712e-13	2.26274e-12		Potri.015G118600
														Potri.005G197500	AT4G09760	Protein kinase superfamily protein	-3.12318	2.37934e-117	2.06772e-115		Potri.013G006700	AT1G56570	Tetratricopeptide repeat (TPR)-like superfamily protein	-5.64158	1.00871e-14	6.15749e-14		Potri.T012500	AT5G25610	BURP domain-containing protein	-7.08139	0.000228625	0.00402166		Potri.005G209800	AT3G63120	cyclin p1;1	-2.87088	9.9962e-05	0.00263086		Potri.003G118000	AT1G12500	Nucleotide-sugar transporter family protein	-24.4324	5.55454e-07	1.5944e-06		Potri.T029500
														Potri.002G114500	AT1G58440	FAD/NAD(P)-binding oxidoreductase family protein	-3.12055	1.37235e-107	1.12317e-105		Potri.010G172300	AT1G16290		-5.64158	4.90304e-28	5.03833e-27		Potri.001G235200	AT2G28690	Protein of unknown function (DUF1635)	-7.07768	1.00515e-05	0.000246489		Potri.004G059900	AT2G42760		-2.86348	7.43894e-05	0.00200374		Potri.002G188200	AT2G47020	Peptide chain release factor 1	-24.4324	5.55454e-07	1.59495e-06		Potri.010G007400
														Potri.014G056600	AT3G24100	Uncharacterised protein family SERF	-3.11891	1.15731e-05	8.32522e-05		Potri.008G159100	AT3G22910	ATPase E1-E2 type family protein / haloacid dehalogenase-like hydrolase family protein	-5.61277	6.20368e-208	4.17659e-206		Potri.017G079500	AT5G15130	WRKY DNA-binding protein 72	-7.04837	5.75749e-07	1.75217e-05		Potri.004G214700	AT5G60800	Heavy metal transport/detoxification superfamily protein	-2.85983	5.7566e-05	0.00160194		Potri.006G270900	AT4G31590	Cellulose-synthase-like C5	-24.188	1.41275e-24	8.61046e-24		Potri.015G063400
														Potri.008G082100	AT3G12740	ALA-interacting subunit 1	-3.10909	0	0		Potri.003G122400	AT1G63100	GRAS family transcription factor	-5.61188	8.37314e-28	8.53154e-27		Potri.001G416800	AT5G54690	galacturonosyltransferase 12	-7.04255	0.00040817	0.00676853		Potri.002G029100	AT1G75500	Walls Are Thin 1	-2.8537	3.69448e-16	4.27109e-14		Potri.003G192500	AT5G07050	nodulin MtN21 /EamA-like transporter family protein	-24.188	1.41275e-24	8.60887e-24		Potri.012G047400
														Potri.010G049600	AT5G14420	RING domain ligase2	-3.10668	8.42142e-49	3.31202e-47		Potri.001G145800	AT2G35380	Peroxidase superfamily protein	-5.61042	1.23373e-48	2.04066e-47		Potri.001G012200	AT5G13000	glucan synthase-like 12	-7.03698	1.82614e-06	5.11791e-05		Potri.010G039300	AT1G70000	myb-like transcription factor family protein	-2.849	9.57558e-09	5.24464e-07		Potri.T100200			-24.1839	0	0		Potri.001G360800
														Potri.001G168000	AT2G05940	Protein kinase superfamily protein	-3.10344	1.63485e-15	2.60352e-14		Potri.016G129700	AT5G05350	PLAC8 family protein	-5.60858	2.52066e-08	9.93537e-08		Potri.006G016200	AT4G17230	SCARECROW-like 13	-7.0342	4.00723e-18	3.50497e-16		Potri.001G298300	AT2G14960	Auxin-responsive GH3 family protein	-2.84414	3.23377e-06	0.000115328		Potri.006G232500	AT5G10770	Eukaryotic aspartyl protease family protein	-24.1066	1.19245e-18	6.0863e-18		Potri.004G005300
														Potri.T064000	AT5G38210	Protein kinase family protein	-3.1031	2.15036e-54	9.43241e-53		Potri.011G063100	AT2G42360	RING/U-box superfamily protein	-5.59507	7.77764e-129	3.22846e-127		Potri.015G063700	AT5G62550		-7.01405	4.68955e-06	0.000122991		Potri.001G381000	AT4G16580	Protein phosphatase 2C family protein	-2.84283	0.0024357	0.0428561		Potri.012G006300	AT5G24530	2-oxoglutarate (2OG) and Fe(II)-dependent oxygenase superfamily protein	-24.1066	1.19245e-18	6.08536e-18		Potri.012G060300
														Potri.018G019800	AT1G80840	WRKY DNA-binding protein 40	-3.09859	9.12692e-278	1.98024e-275		Potri.001G276400	AT5G12340		-5.59288	5.96914e-40	8.26272e-39		Potri.001G110700	AT5G51990	C-repeat-binding factor 4	-7.00523	5.14194e-09	2.02666e-07		Potri.002G165400	AT2G46170	Reticulon family protein	-2.84262	0.0024357	0.0428561		Potri.005G003300	AT1G56720	Protein kinase superfamily protein	-24.1066	1.59312e-53	1.70632e-52		Potri.006G053400
														Potri.008G158200	AT3G22840	Chlorophyll A-B binding family protein	-3.09669	6.22542e-21	1.25549e-19		Potri.012G141800	AT5G52390	PAR1 protein	-5.58943	2.69702e-252	2.2886e-250		Potri.017G126500	AT5G37790	Protein kinase superfamily protein	-6.99881	0.00389833	0.047985		Potri.016G069400	AT3G52450	plant U-box 22	-2.83299	0.000613729	0.01319		Potri.016G031600	AT3G11980	Jojoba acyl CoA reductase-related male sterility protein	-23.9437	2.68708e-24	1.62392e-23		Potri.010G121200
														Potri.009G034800	AT5G59550	zinc finger (C3HC4-type RING finger) family protein	-3.08937	6.4552e-121	5.78071e-119		Potri.010G107200	AT1G67920		-5.58855	6.24088e-66	1.37219e-64		Potri.008G032500	AT5G22930	Protein of unknown function (DUF1635)	-6.99872	0.00389833	0.047985		Potri.007G009200	AT5G65700	Leucine-rich receptor-like protein kinase family protein	-2.82931	4.83548e-06	0.00016861		Potri.009G019300	AT5G22430	Pollen Ole e 1 allergen and extensin family protein	-23.9437	1.06006e-12	4.24578e-12		Potri.010G150500
														Potri.006G214300	AT3G09520	exocyst subunit exo70 family protein H4	-3.08932	1.25233e-11	1.5753e-10		Potri.014G089700	AT1G01490	Heavy metal transport/detoxification superfamily protein	-5.57031	6.22202e-131	2.6399e-129		Potri.010G134100	AT3G25560	NSP-interacting kinase 2	-6.99686	2.25936e-07	7.29804e-06		Potri.010G041300	AT1G23710	Protein of unknown function (DUF1645)	-2.82751	1.24182e-05	0.000400955		Potri.T021900	AT4G27290	S-locus lectin protein kinase family protein	-23.9437	1.06006e-12	4.24629e-12		Potri.004G049100
														Potri.001G373900	AT3G48880	RNI-like superfamily protein	-3.0859	2.39358e-08	2.35842e-07		Potri.002G110100	AT1G09890	Rhamnogalacturonate lyase family protein	-5.56544	6.28218e-61	1.27861e-59		Potri.001G464300	AT4G20880	ethylene-responsive nuclear protein / ethylene-regulated nuclear protein (ERT2)	-6.99284	8.72552e-31	1.4637e-28		Potri.002G001400	AT5G42380	calmodulin like 37	-2.8262	4.7998e-16	5.47543e-14		Potri.005G136400	AT4G37080	Protein of unknown function, DUF547	-23.9437	2.68708e-24	1.62362e-23		Potri.005G038300
														Potri.009G037300	AT1G07430	highly ABA-induced PP2C gene 2	-3.0859	2.9216e-22	6.22607e-21		Potri.018G115200			-5.5525	1.98176e-07	7.22566e-07		Potri.018G023200	AT2G25270		-6.98759	0.00224086	0.0300431		Potri.001G088600	AT4G23980	auxin response factor 9	-2.82499	1.58457e-12	1.31542e-10		Potri.001G307300	AT5G17680	disease resistance protein (TIR-NBS-LRR class), putative	-23.9437	7.75018e-36	6.14331e-35		Potri.011G021300
														Potri.003G131200	AT3G05170	Phosphoglycerate mutase family protein	-3.07953	8.32766e-07	6.98538e-06		Potri.003G159600	AT3G16560	Protein phosphatase 2C family protein	-5.5525	1.31882e-13	7.61406e-13		Potri.006G003900	AT5G47740	Adenine nucleotide alpha hydrolases-like superfamily protein	-6.96855	5.71406e-06	0.00014785		Potri.003G186100	AT1G16260	Wall-associated kinase family protein	-2.82016	0.00286082	0.0489609		Potri.014G162900	AT2G04780	FASCICLIN-like arabinoogalactan 7	-23.9437	1.06006e-12	4.24526e-12		Potri.009G104600
														Potri.001G049000	AT1G15520	pleiotropic drug resistance 12	-3.07781	2.90128e-14	4.31627e-13		Potri.019G116100	AT1G25520	Uncharacterized protein family (UPF0016)	-5.5525	0.000283368	0.000731602		Potri.012G089300	AT5G50200	nitrate transmembrane transporters	-6.95713	9.15752e-21	9.43578e-19		Potri.008G194100	AT1G69880	thioredoxin H-type 8	-2.8155	0.000793217	0.0164919		Potri.001G407100	AT5G54270	light-harvesting chlorophyll B-binding protein 3	-23.9111	0	0		Potri.013G036600
														Potri.006G188400	AT4G19810	Glycosyl hydrolase family protein with chitinase insertion domain	-3.07655	1.35548e-34	4.08387e-33		Potri.016G057000	AT2G41640	Glycosyltransferase family 61 protein	-5.5525	7.30646e-06	2.27633e-05		Potri.001G405900	AT1G79740	hAT transposon superfamily	-6.95661	4.7573e-05	0.00100421		Potri.017G153200	AT1G17860	Kunitz family trypsin and protease inhibitor protein	-2.80851	2.41879e-07	1.0548e-05		Potri.008G179500	AT3G13080	multidrug resistance-associated protein 3	-23.8993	1.82869e-64	2.23947e-63		Potri.003G043600
														Potri.016G142000	AT4G20780	calmodulin like 42	-3.07395	1.6205e-44	5.95311e-43		Potri.001G409400	AT4G27290	S-locus lectin protein kinase family protein	-5.5525	0.000283368	0.00073166		Potri.005G176100	AT4G08290	nodulin MtN21 /EamA-like transporter family protein	-6.95405	0.000127398	0.00239252		Potri.014G037900	AT4G31940	cytochrome P450, family 82, subfamily C, polypeptide 4	-2.78703	2.5356e-17	3.27169e-15		Potri.006G200400	AT2G35880	TPX2 (targeting protein for Xklp2) protein family	-23.8739	1.85629e-41	1.63364e-40		Potri.009G009500
														Potri.019G102900	AT4G35160	O-methyltransferase family protein	-3.06837	3.00114e-05	0.000201832		Potri.017G029700	AT2G43290	Calcium-binding EF-hand family protein	-5.53231	2.26406e-20	1.78027e-19		Potri.001G270300	AT1G12740	cytochrome P450, family 87, subfamily A, polypeptide 2	-6.94488	8.40047e-05	0.0016678		Potri.003G183700	AT1G80920	Chaperone DnaJ-domain superfamily protein	-2.78617	0.000793217	0.0164919		Potri.011G079500	AT2G34430	light-harvesting chlorophyll-protein complex II subunit B1	-23.8729	0	0		Potri.T012700
														Potri.015G043400	AT4G38460	geranylgeranyl reductase	-3.06115	1.76517e-05	0.000123489		Potri.010G182300	AT3G56180	Protein of unknown function (DUF567)	-5.50661	1.2181e-09	5.3558e-09		Potri.019G020100	AT2G21840	Cysteine/Histidine-rich C1 domain family protein	-6.94024	0.000724634	0.0111436		Potri.002G208400	AT2G30540	Thioredoxin superfamily protein	-2.78235	6.12143e-13	5.31207e-11		Potri.008G084500	AT3G12780	phosphoglycerate kinase 1	-23.8627	0	0		Potri.019G126400
														Potri.005G056800	AT5G60900	receptor-like protein kinase 1	-3.06115	9.2128e-47	3.51631e-45		Potri.001G198900	AT1G72790	hydroxyproline-rich glycoprotein family protein	-5.50129	4.46548e-53	7.95124e-52		Potri.010G198800	AT2G39770	Glucose-1-phosphate adenylyltransferase family protein	-6.93742	5.53056e-59	1.97983e-56		Potri.008G063600	AT3G55770	GATA type zinc finger transcription factor family protein	-2.77754	1.41341e-06	5.40439e-05		Potri.012G019700	AT4G27730	oligopeptide transporter 1	-23.7343	3.52776e-41	3.08979e-40		Potri.014G158400
														Potri.001G438400	AT1G16670	Protein kinase superfamily protein	-3.05443	3.31872e-88	2.15437e-86		Potri.005G098000	AT3G12910	NAC (No Apical Meristem) domain transcriptional regulator superfamily protein	-5.49641	2.1316e-28	2.21275e-27		Potri.008G031600			-6.92279	0.00224086	0.0300431		Potri.001G065900	AT1G28110	serine carboxypeptidase-like 45	-2.77624	0.00286082	0.0489609		Potri.016G117400	AT5G01370	ALC-interacting protein 1	-23.6865	9.94738e-217	3.51485e-215		Potri.004G100000
														Potri.002G116300	AT3G49780	phytosulfokine 4 precursor	-3.04382	4.78718e-11	5.80713e-10		Potri.015G045500	AT5G16170	Core-2/I-branching beta-1,6-N-acetylglucosaminyltransferase family protein	-5.49193	3.85782e-20	3.01239e-19		Potri.017G047800	AT2G22500	uncoupling protein 5	-6.90678	0.00224086	0.0300431		Potri.001G186100	AT4G29080	phytochrome-associated protein 2	-2.77139	2.11247e-08	1.10101e-06		Potri.009G104600	AT1G19190	alpha/beta-Hydrolases superfamily protein	-23.6505	1.18471e-29	8.21718e-29		Potri.017G097400
														Potri.010G198100			-3.04143	2.2576e-50	9.12296e-49		Potri.006G005600	AT5G47635	Pollen Ole e 1 allergen and extensin family protein	-5.48039	1.56954e-06	5.25411e-06		Potri.004G134800	AT4G33420	Peroxidase superfamily protein	-6.90573	4.88828e-39	1.08808e-36		Potri.003G150800	AT5G51190	Integrase-type DNA-binding superfamily protein	-2.76763	2.84307e-39	1.05319e-36		Potri.005G140400	AT2G23200	Protein kinase superfamily protein	-23.6179	2.79944e-35	2.18746e-34		Potri.T012600
														Potri.014G115500	AT3G62260	Protein phosphatase 2C family protein	-3.03871	1.12806e-228	1.96063e-226		Potri.005G205700	AT1G06660		-5.48039	1.56954e-06	5.25465e-06		Potri.001G313000	AT1G22360	UDP-glucosyl transferase 85A2	-6.89105	0.00203411	0.0276664		Potri.013G010700	AT4G25800	Calmodulin-binding protein	-2.75869	5.31317e-07	2.19741e-05		Potri.019G034100	AT1G64770	NDH-dependent cyclic electron flow 1	-23.57	2.9873e-97	5.16696e-96		Potri.005G140700
														Potri.001G230600	AT1G31350	KAR-UP F-box 1	-3.0349	8.04128e-20	1.55478e-18		Potri.005G113700	AT3G51240	flavanone 3-hydroxylase	-5.457	8.21542e-29	8.62434e-28		Potri.010G056400	AT3G26040	HXXXD-type acyl-transferase family protein	-6.88795	0.000228625	0.00402166		Potri.004G007600	AT1G11910	aspartic proteinase A1	-2.756	0.000793217	0.0164919		Potri.005G142200	AT5G67270	end binding protein 1C	-23.4551	1.0591e-06	2.97228e-06		Potri.T095900
														Potri.018G096700	AT2G18730	diacylglycerol kinase 3	-3.03351	4.3066e-199	6.41584e-197		Potri.009G058900	AT3G23890	topoisomerase II	-5.45154	9.46628e-09	3.86685e-08		Potri.018G022900	AT5G25260	SPFH/Band 7/PHB domain-containing membrane-associated protein family	-6.87844	0.00389833	0.047985		Potri.001G451300	AT4G10500	2-oxoglutarate (2OG) and Fe(II)-dependent oxygenase superfamily protein	-2.745	3.12627e-08	1.58387e-06		Potri.009G006600	AT2G36870	xyloglucan endotransglucosylase/hydrolase 32	-23.4551	1.0591e-06	2.97178e-06		Potri.004G158800
														Potri.012G126100	AT5G51460	Haloacid dehalogenase-like hydrolase (HAD) superfamily protein	-3.03297	3.59082e-89	2.34513e-87		Potri.019G049500	AT1G65060	4-coumarate:CoA ligase 3	-5.43712	8.47078e-53	1.50174e-51		Potri.001G416300	AT5G54670	kinesin 3	-6.87193	8.41832e-06	0.000209547		Potri.009G067200	AT5G12250	beta-6 tubulin	-2.74455	0.00118235	0.0231702		Potri.003G086600	AT5G38610	Plant invertase/pectin methylesterase inhibitor superfamily protein	-23.4551	2.01704e-12	7.96643e-12		Potri.005G037400
														Potri.013G161300	AT1G09575	Protein of unknown function (DUF607)	-3.03227	1.20354e-17	2.11342e-16		Potri.008G194100	AT1G69880	thioredoxin H-type 8	-5.43192	0	0		Potri.010G098900	AT1G31050	basic helix-loop-helix (bHLH) DNA-binding superfamily protein	-6.87074	5.71406e-06	0.00014785		Potri.004G200400	AT5G22250	Polynucleotidyl transferase, ribonuclease H-like superfamily protein	-2.73371	5.17169e-31	1.46041e-28		Potri.006G148900	AT5G56960	basic helix-loop-helix (bHLH) DNA-binding family protein	-23.4551	1.0591e-06	2.97102e-06		Potri.018G016600
														Potri.010G237900	AT3G54250	GHMP kinase family protein	-3.02491	5.82872e-167	7.24734e-165		Potri.006G233300			-5.43101	0	0		Potri.004G200400	AT5G22250	Polynucleotidyl transferase, ribonuclease H-like superfamily protein	-6.84515	3.61911e-52	1.17448e-49		Potri.002G155300	AT2G45760	BON association protein 2	-2.7313	1.8809e-20	3.17641e-18		Potri.001G082500	AT4G24110		-23.4551	1.0591e-06	2.97203e-06		Potri.011G167000
														Potri.008G095600	AT2G03530	ureide permease 2	-3.02169	4.12282e-68	2.17073e-66		Potri.013G054200	AT5G18270	Arabidopsis NAC domain containing protein 87	-5.4227	4.62284e-27	4.6094e-26		Potri.009G037500			-6.83391	0.00127858	0.0184222		Potri.009G161500	AT3G44260	Polynucleotidyl transferase, ribonuclease H-like superfamily protein	-2.72225	1.14444e-26	2.5602e-24		Potri.003G184100	AT2G24130	Leucine-rich receptor-like protein kinase family protein	-23.4551	1.0591e-06	2.97254e-06		Potri.019G098000
														Potri.015G125000	AT3G18670	Ankyrin repeat family protein	-3.02116	1.55573e-07	1.4076e-06		Potri.010G202400	AT3G12560	TRF-like 9	-5.41475	0	0		Potri.005G026500	AT5G27670	histone H2A 7	-6.82728	0.000448577	0.00730943		Potri.007G021400	AT4G36470	S-adenosyl-L-methionine-dependent methyltransferases superfamily protein	-2.71339	0.00118235	0.0231702		Potri.017G117200	AT5G38210	Protein kinase family protein	-23.4551	1.0591e-06	2.97077e-06		Potri.T145800
														Potri.007G051900	AT4G33920	Protein phosphatase 2C family protein	-3.01865	1.20324e-92	8.24115e-91		Potri.014G012900			-5.41116	1.1164e-19	8.54945e-19		Potri.009G042500	AT2G38080	Laccase/Diphenol oxidase family protein	-6.81676	2.1508e-06	5.96043e-05		Potri.006G129900	AT2G37130	Peroxidase superfamily protein	-2.71149	0.000677584	0.0143918		Potri.014G116000	AT3G62270	HCO3- transporter family	-23.4551	1.0591e-06	2.97152e-06		Potri.009G087700
														Potri.010G212200	AT2G39420	alpha/beta-Hydrolases superfamily protein	-3.01559	3.9441e-93	2.71865e-91		Potri.011G007800	AT1G62300	WRKY family transcription factor	-5.38879	2.38702e-214	1.65844e-212		Potri.001G140500	AT4G17940	Tetratricopeptide repeat (TPR)-like superfamily protein	-6.81185	0.000228625	0.00402166		Potri.006G123400	AT5G57620	myb domain protein 36	-2.70301	4.15521e-15	4.37771e-13		Potri.002G014100	AT4G38430	rho guanyl-nucleotide exchange factor 1	-23.4551	1.0591e-06	2.97127e-06		Potri.002G132900
														Potri.015G092200	AT1G67570	Protein of unknown function (DUF3537)	-3.01335	3.25466e-08	3.16918e-07		Potri.012G113500	AT5G07440	glutamate dehydrogenase 2	-5.37515	1.11214e-54	2.04279e-53		Potri.002G007300	AT5G24318	O-Glycosyl hydrolases family 17 protein	-6.8103	0.00040817	0.00676853		Potri.003G197500	AT3G57040	response regulator 9	-2.70125	0.00286082	0.0489609		Potri.005G031400			-23.4551	1.0591e-06	2.97279e-06		Potri.015G123700
														Potri.001G303200	AT2G15480	UDP-glucosyl transferase 73B5	-3.01109	7.78166e-05	0.000487719		Potri.005G106100	AT2G47140	NAD(P)-binding Rossmann-fold superfamily protein	-5.35903	0	0		Potri.019G118300	AT4G28100		-6.80142	0.000228625	0.00402166		Potri.001G464300	AT4G20880	ethylene-responsive nuclear protein / ethylene-regulated nuclear protein (ERT2)	-2.69872	4.80282e-15	4.96883e-13		Potri.017G045100	AT2G22500	uncoupling protein 5	-23.4126	5.19608e-130	1.13368e-128		Potri.006G274300
														Potri.001G294800	AT3G19615		-3.007	4.56442e-05	0.000297797		Potri.008G059800	AT3G55580	Regulator of chromosome condensation (RCC1) family protein	-5.35059	9.57294e-16	6.14044e-15		Potri.012G134100	AT5G51990	C-repeat-binding factor 4	-6.79662	1.23052e-06	3.55183e-05		Potri.002G057500	AT1G56150	SAUR-like auxin-responsive protein family	-2.69635	1.16061e-07	5.36701e-06		Potri.001G113000	AT4G22890	PGR5-LIKE A	-23.3869	2.34814e-241	9.19372e-240		Potri.010G069800
														Potri.016G019700	AT3G22260	Cysteine proteinases superfamily protein	-3.00478	5.06286e-40	1.72105e-38		Potri.015G074500	AT4G20970	basic helix-loop-helix (bHLH) DNA-binding superfamily protein	-5.34218	0	0		Potri.001G142200	AT1G32640	Basic helix-loop-helix (bHLH) DNA-binding family protein	-6.78388	1.61112e-08	6.01554e-07		Potri.001G219100	AT5G04760	Duplicated homeodomain-like superfamily protein	-2.69308	2.33107e-05	0.000706314		Potri.008G200100	AT5G35630	glutamine synthetase 2	-23.3711	0	0		Potri.002G100700
														Potri.007G044500	AT5G67050	alpha/beta-Hydrolases superfamily protein	-3.00339	2.68144e-05	0.000181465		Potri.008G109500	AT1G13480	Protein of unknown function (DUF1262)	-5.33317	0	0		Potri.004G020100	AT1G70880	Polyketide cyclase/dehydrase and lipid transport superfamily protein	-6.78308	6.3571e-09	2.47471e-07		Potri.005G096400	AT3G12830	SAUR-like auxin-responsive protein family	-2.68775	1.99221e-05	0.000613347		Potri.007G141400	AT5G38280	PR5-like receptor kinase	-23.3662	8.5897e-63	1.02637e-61		Potri.003G026700
														Potri.002G183200	AT5G63140	purple acid phosphatase 29	-3.00201	7.5205e-50	3.01267e-48		Potri.003G068900	AT1G72450	jasmonate-zim-domain protein 6	-5.33119	0	0		Potri.014G088000	AT1G01580	ferric reduction oxidase 2	-6.73661	8.40047e-05	0.0016678		Potri.004G068800			-2.68536	0.000793217	0.0164919		Potri.001G306000	AT5G63710	Leucine-rich repeat protein kinase family protein	-23.3155	2.41808e-40	2.08792e-39		Potri.T124000
														Potri.015G104400	AT5G14040	phosphate transporter 3;1	-3.00142	6.58142e-22	1.38159e-20		Potri.002G097800	AT1G78230	Outer arm dynein light chain 1 protein	-5.30721	4.98668e-176	2.87087e-174		Potri.009G105000	AT2G03550	alpha/beta-Hydrolases superfamily protein	-6.729	3.07245e-05	0.000673108		Potri.007G097100	AT2G22430	homeobox protein 6	-2.68473	1.50737e-14	1.51843e-12		Potri.011G010200	AT5G63520		-23.2001	1.28011e-128	2.76187e-127		Potri.009G065000
														Potri.017G084800	AT5G39670	Calcium-binding EF-hand family protein	-3.0004	1.89382e-59	8.9247e-58		Potri.001G268600	AT4G37980	elicitor-activated gene 3-1	-5.30573	0	0		Potri.016G089400			-6.71511	5.08508e-18	4.40335e-16		Potri.004G140800	AT2G15620	nitrite reductase 1	-2.68073	0.00019161	0.00471511		Potri.016G051500	AT2G42320	nucleolar protein gar2-related	-23.1544	7.45224e-145	1.78286e-143		Potri.001G313000
														Potri.001G220800	AT5G21170	5\'-AMP-activated protein kinase beta-2 subunit protein	3.00064	1.18901e-98	8.71614e-97		Potri.006G123200	AT2G36880	methionine adenosyltransferase 3	-5.30011	1.20079e-138	5.44197e-137		Potri.001G270400	AT1G12740	cytochrome P450, family 87, subfamily A, polypeptide 2	-6.69501	1.71877e-16	1.35028e-14		Potri.011G140800	AT1G78380	glutathione S-transferase TAU 19	-2.67881	2.34664e-18	3.3826e-16		Potri.002G169100	AT4G01050	thylakoid rhodanese-like	-23.1293	1.16458e-133	2.60998e-132		Potri.011G021400
														Potri.009G073500	AT2G30070	potassium transporter 1	3.00081	8.6477e-40	2.92736e-38		Potri.017G099500	AT3G30210	myb domain protein 121	-5.30011	5.80062e-07	2.02435e-06		Potri.010G136500	AT1G68940	Armadillo/beta-catenin-like repeat family protein	-6.68718	0.00389833	0.047985		Potri.006G193000	AT5G06740	Concanavalin A-like lectin protein kinase family protein	-2.66407	0.00175148	0.0323887		Potri.002G132900	AT1G19300	Nucleotide-diphospho-sugar transferases superfamily protein	-23.1293	8.19596e-18	4.06616e-17		Potri.004G179400
														Potri.004G044000	AT1G53035		3.00231	9.908e-202	1.51804e-199		Potri.013G154400	AT5G05340	Peroxidase superfamily protein	-5.29771	4.81048e-75	1.18391e-73		Potri.004G029100	AT1G61660	basic helix-loop-helix (bHLH) DNA-binding superfamily protein	-6.68005	5.64534e-13	3.4092e-11		Potri.008G131200	AT1G14930	Polyketide cyclase/dehydrase and lipid transport superfamily protein	-2.66374	1.81847e-227	8.94973e-224		Potri.004G181200	AT1G47670	Transmembrane amino acid transporter family protein	-23.0997	2.47966e-243	9.81356e-242		Potri.016G085900
														Potri.008G210900	AT3G16770	ethylene-responsive element binding protein	3.00304	3.70132e-59	1.73415e-57		Potri.003G167500	AT1G12060	BCL-2-associated athanogene 5	-5.2807	1.22557e-19	9.37449e-19		Potri.011G045600	AT4G03390	STRUBBELIG-receptor family 3	-6.66143	0.000147617	0.00273525		Potri.006G262100	AT2G25180	response regulator 12	-2.6615	0.00286082	0.0489609		Potri.006G074900	AT5G57150	basic helix-loop-helix (bHLH) DNA-binding superfamily protein	-23.0397	1.11238e-220	4.00347e-219		Potri.006G137500
														Potri.019G130100	AT5G05280	RING/U-box superfamily protein	3.00358	1.73106e-28	4.47694e-27		Potri.002G224000	AT1G05000	Phosphotyrosine protein phosphatases superfamily protein	-5.26856	9.48726e-24	8.48593e-23		Potri.004G153100	AT1G49320	unknown seed protein like 1	-6.66133	8.63907e-11	4.18971e-09		Potri.004G190900	AT5G17920	Cobalamin-independent synthase family protein	-2.65943	0.00175148	0.0323887		Potri.002G073000	AT3G15360	thioredoxin M-type 4	-23.0362	1.37405e-116	2.71411e-115		Potri.008G069900
														Potri.005G228600	AT1G19530		3.01359	6.07524e-91	4.10022e-89		Potri.010G206600	AT3G12580	heat shock protein 70	-5.26733	2.17902e-230	1.65509e-228		Potri.016G005300	AT5G47710	Calcium-dependent lipid-binding (CaLB domain) family protein	-6.65458	0.000147617	0.00273525		Potri.003G071800	AT3G14240	Subtilase family protein	-2.65843	2.95079e-08	1.50159e-06		Potri.004G223400	AT5G49960		-22.9664	3.8351e-12	1.49765e-11		Potri.002G168600
														Potri.012G119900			3.01765	1.14928e-07	1.05641e-06		Potri.002G039100	AT3G23240	ethylene response factor 1	-5.26369	2.10406e-269	1.90977e-267		Potri.001G073600	AT4G20270	Leucine-rich receptor-like protein kinase family protein	-6.62382	0.00127858	0.0184222		Potri.003G160400	AT1G09070	soybean gene regulated by cold-2	-2.65782	0.00175148	0.0323887		Potri.002G185900	AT4G01680	myb domain protein 55	-22.9664	3.8351e-12	1.49747e-11		Potri.019G130100
														Potri.019G116600	AT4G10270	Wound-responsive family protein	3.0239	8.05714e-84	4.98033e-82		Potri.005G195000	AT5G64750	Integrase-type DNA-binding superfamily protein	-5.26065	0	0		Potri.004G211900	AT2G28315	Nucleotide/sugar transporter family protein	-6.61906	3.07245e-05	0.000673108		Potri.008G212400	AT1G24020	MLP-like protein 423	-2.65666	5.03022e-08	2.46509e-06		Potri.001G180600	AT1G52330	Late embryogenesis abundant (LEA) hydroxyproline-rich glycoprotein family	-22.9664	3.8351e-12	1.4973e-11		Potri.010G132300
														Potri.001G084600	AT5G41960		3.02542	2.3185e-09	2.47531e-08		Potri.007G114400	AT5G09530	hydroxyproline-rich glycoprotein family protein	-5.24964	0.00010163	0.000277423		Potri.004G058800	AT2G34190	Xanthine/uracil permease family protein	-6.6182	4.7573e-05	0.00100421		Potri.013G040700	AT5G28770	bZIP transcription factor family protein	-2.64866	6.46427e-09	3.61527e-07		Potri.002G031700	AT2G04520	Nucleic acid-binding, OB-fold-like protein	-22.9664	3.8351e-12	1.49712e-11		Potri.001G422600
														Potri.009G129200	AT2G21180		3.03615	6.32774e-14	9.21871e-13		Potri.014G078600	AT2G45760	BON association protein 2	-5.24964	2.74982e-08	1.08099e-07		Potri.015G013700	AT3G49220	Plant invertase/pectin methylesterase inhibitor superfamily	-6.60921	4.65263e-07	1.44248e-05		Potri.019G061700	AT3G10870	methyl esterase 17	-2.64739	0.00019161	0.00471511		Potri.001G273900	AT2G32560	F-box family protein	-22.8966	1.65397e-39	1.40568e-38		Potri.018G113300
														Potri.001G182000	AT1G79900	Mitochondrial substrate carrier family protein	3.05537	3.72124e-05	0.000246013		Potri.003G155800	AT5G02270	non-intrinsic ABC protein 9	-5.24964	0.00010163	0.000277446		Potri.006G129200	AT5G03170	FASCICLIN-like arabinogalactan-protein 11	-6.60178	4.99817e-08	1.74079e-06		Potri.001G409600	AT5G54585		-2.646	2.72356e-05	0.000811674		Potri.005G228100	AT4G36550	ARM repeat superfamily protein	-22.8733	1.21142e-229	4.53315e-228		Potri.003G174200
														Potri.T162200	AT4G10270	Wound-responsive family protein	3.05537	1.31737e-07	1.20237e-06		Potri.001G083200	AT1G02800	cellulase 2	-5.24964	2.74982e-08	1.08086e-07		Potri.008G041600	AT3G12090	tetraspanin6	-6.59729	1.16413e-20	1.19595e-18		Potri.015G067200	AT1G74790	catalytics	-2.64508	5.87849e-05	0.00162406		Potri.002G024000	AT2G28305	Putative lysine decarboxylase family protein	-22.8035	3.50582e-50	3.55729e-49		Potri.011G068300
														Potri.004G237000	AT5G66520	Tetratricopeptide repeat (TPR)-like superfamily protein	3.05537	3.72124e-05	0.000245962		Potri.001G313900	AT1G15800		-5.24294	7.55102e-126	3.0872e-124		Potri.007G040800	AT3G50530	CDPK-related kinase	-6.58203	1.23052e-06	3.55183e-05		Potri.015G108800	AT5G61820		-2.63917	0.000163698	0.00409554		Potri.019G057900	AT5G36110	cytochrome P450, family 716, subfamily A, polypeptide 1	-22.8035	1.55668e-17	7.66071e-17		Potri.018G082300
														Potri.007G075700	AT5G08350	GRAM domain-containing protein / ABA-responsive protein-related	3.05537	1.24427e-06	1.02093e-05		Potri.005G250800	AT5G42330		-5.23702	1.88054e-12	1.01235e-11		Potri.005G039800	AT1G72210	basic helix-loop-helix (bHLH) DNA-binding superfamily protein	-6.56717	0.00127858	0.0184222		Potri.007G022200	AT4G36500		-2.62959	1.46917e-10	9.96349e-09		Potri.006G238900	AT5G25820	Exostosin family protein	-22.8035	6.90926e-34	5.23867e-33		Potri.011G132600
														Potri.011G065100	AT2G31130		3.05537	4.04236e-07	3.50352e-06		Potri.T070100	AT5G17920	Cobalamin-independent synthase family protein	-5.22588	4.3522e-48	7.13004e-47		Potri.001G359000	AT5G55250	IAA carboxylmethyltransferase 1	-6.55729	0.00040817	0.00676853		Potri.007G089200	AT1G78020	Protein of unknown function (DUF581)	-2.6268	2.33107e-05	0.000706314		Potri.003G164100	AT5G13260		-22.8035	1.55668e-17	7.65956e-17		Potri.019G119900
														Potri.005G038300			3.05537	8.7275e-10	9.63602e-09		Potri.006G237200	AT5G11650	alpha/beta-Hydrolases superfamily protein	-5.21095	4.68334e-115	1.74408e-113		Potri.008G006500	AT1G71070	Core-2/I-branching beta-1,6-N-acetylglucosaminyltransferase family protein	-6.5542	0.00389833	0.047985		Potri.004G102500	AT3G25780	allene oxide cyclase 3	-2.60805	4.62905e-08	2.27497e-06		Potri.013G064300	AT3G03770	Leucine-rich repeat protein kinase family protein	-22.7832	4.9422e-88	7.84446e-87		Potri.T041300
														Potri.010G234500	AT1G74580	Pentatricopeptide repeat (PPR) superfamily protein	3.05537	2.10526e-05	0.000145084		Potri.005G024800	AT3G16640	translationally controlled tumor protein	-5.20601	0	0		Potri.001G220900	AT1G20030	Pathogenesis-related thaumatin superfamily protein	-6.54728	0.000448577	0.00730943		Potri.008G069400	AT2G40140	zinc finger (CCCH-type) family protein	-2.59813	1.88916e-28	4.64881e-26		Potri.009G121200	AT2G16430	purple acid phosphatase 10	-22.7642	0	0		Potri.013G025700
														Potri.008G129300	AT1G70950	TPX2 (targeting protein for Xklp2) protein family	3.05537	2.10214e-18	3.81358e-17		Potri.003G216600	AT1G55230	Family of unknown function (DUF716)	-5.20213	3.03138e-59	6.03037e-58		Potri.002G119300	AT1G27730	salt tolerance zinc finger	-6.53431	4.45606e-49	1.3339e-46		Potri.012G132700	AT5G51830	pfkB-like carbohydrate kinase family protein	-2.59502	0.000416852	0.00942939		Potri.007G023200	AT5G66530	Galactose mutarotase-like superfamily protein	-22.6902	2.77808e-125	5.84088e-124		Potri.004G155700
														Potri.017G037200	AT3G21740	Arabidopsis thaliana protein of unknown function (DUF794)	3.05537	0.000116874	0.000705564		Potri.001G149100	AT5G47070	Protein kinase superfamily protein	-5.18769	7.49872e-230	5.66928e-228		Potri.015G067200	AT1G74790	catalytics	-6.52635	8.7684e-08	2.9792e-06		Potri.002G065200	AT4G09890	Protein of unknown function (DUF3511)	-2.59252	6.20488e-07	2.53877e-05		Potri.002G221400	AT2G05070	photosystem II light harvesting complex gene 2.2	-22.6781	0	0		Potri.006G076400
														Potri.005G175800	AT1G77660	Histone H3 K4-specific methyltransferase SET7/9 family protein	3.07615	2.4771e-13	3.48779e-12		Potri.003G165200	AT5G13210	Uncharacterised conserved protein UCP015417, vWA	-5.18233	1.4332e-11	7.26524e-11		Potri.002G044900	AT4G14550	indole-3-acetic acid inducible 14	-6.52626	4.7573e-05	0.00100421		Potri.001G405900	AT1G79740	hAT transposon superfamily	-2.58804	0.000610061	0.0131194		Potri.005G027100	AT3G05410	Photosystem II reaction center PsbP family protein	-22.6732	2.9248e-28	1.95701e-27		Potri.012G145100
														Potri.006G259200	AT5G11070		3.09049	1.14394e-15	1.83258e-14		Potri.006G067300	AT2G31050	Cupredoxin superfamily protein	-5.18089	0	0		Potri.006G056100			-6.50936	2.43234e-11	1.24024e-09		Potri.009G092300	AT4G37450	arabinogalactan protein 18	-2.58738	0.00216902	0.0389192		Potri.002G127000	AT5G42380	calmodulin like 37	-22.6732	3.09086e-55	3.39428e-54		Potri.017G007600
														Potri.006G177000	AT4G30410	sequence-specific DNA binding transcription factors	3.09309	4.91716e-08	4.71138e-07		Potri.016G101700	AT3G53830	Regulator of chromosome condensation (RCC1) family protein	-5.18013	1.08888e-83	2.96912e-82		Potri.002G013400	AT5G42250	Zinc-binding alcohol dehydrogenase family protein	-6.49268	7.92463e-12	4.28621e-10		Potri.015G035000	AT1G18300	nudix hydrolase homolog 4	-2.58361	4.93391e-19	7.65667e-17		Potri.007G066300	AT3G12910	NAC (No Apical Meristem) domain transcriptional regulator superfamily protein	-22.6407	1.31082e-33	9.88194e-33		Potri.019G094000
														Potri.013G072700	AT1G49245	Prefoldin chaperone subunit family protein	3.09309	4.91716e-08	4.70998e-07		Potri.001G324500	AT4G18930	RNA ligase/cyclic nucleotide phosphodiesterase family protein	-5.17774	2.46284e-90	7.21039e-89		Potri.001G411800	AT4G27280	Calcium-binding EF-hand family protein	-6.48992	3.29998e-32	5.87634e-30		Potri.003G155200	AT1G30900	VACUOLAR SORTING RECEPTOR 6	-2.57486	0.000353374	0.00813233		Potri.010G232600	AT5G04490	vitamin E pathway gene 5	-22.6174	5.95262e-39	5.01124e-38		Potri.007G040400
														Potri.005G009800	AT1G58190	receptor like protein 9	3.10166	8.10822e-07	6.81015e-06		Potri.003G193800	AT3G12320		-5.17557	2.85476e-155	1.41371e-153		Potri.014G043100	AT1G75130	cytochrome P450, family 721, subfamily A, polypeptide 1	-6.48913	1.7358e-12	9.9626e-11		Potri.011G057500	AT1G28400		-2.56176	7.2221e-06	0.000242977		Potri.009G086000	AT5G65925		-22.4778	2.01666e-06	5.52462e-06		Potri.001G139600
														Potri.005G106400	AT4G35770	Rhodanese/Cell cycle control phosphatase superfamily protein	3.1021	7.70066e-236	1.41447e-233		Potri.014G019300	AT4G24220	NAD(P)-binding Rossmann-fold superfamily protein	-5.16092	0	0		Potri.007G037300	AT2G23620	methyl esterase 1	-6.43726	2.68195e-05	0.000596592		Potri.004G142800	AT1G19190	alpha/beta-Hydrolases superfamily protein	-2.5617	0.00257781	0.04456		Potri.006G092600	AT5G02010	RHO guanyl-nucleotide exchange factor 7	-22.4778	7.2861e-12	2.80314e-11		Potri.009G003100
														Potri.002G002200	AT1G21000	PLATZ transcription factor family protein	3.10387	1.03543e-37	3.34733e-36		Potri.015G001500	AT5G24600	Protein of unknown function, DUF599	-5.1599	2.14116e-07	7.77552e-07		Potri.008G079500	AT1G65610	Six-hairpin glycosidases superfamily protein	-6.4313	5.3362e-05	0.00110822		Potri.010G238100	AT3G10080	RmlC-like cupins superfamily protein	-2.55725	2.48177e-05	0.000746069		Potri.T123700	AT3G01680		-22.4778	2.01666e-06	5.52553e-06		Potri.011G113400
														Potri.018G058600	AT4G29190	Zinc finger C-x8-C-x5-C-x3-H type family protein	3.11129	0	0		Potri.004G135300	AT4G15093	catalytic LigB subunit of aromatic ring-opening dioxygenase family	-5.15676	0	0		Potri.008G069400	AT2G40140	zinc finger (CCCH-type) family protein	-6.43076	7.43503e-60	2.77606e-57		Potri.005G117500	AT4G36220	ferulic acid 5-hydroxylase 1	-2.5557	5.57975e-30	1.51361e-27		Potri.013G033300	AT1G54570	Esterase/lipase/thioesterase family protein	-22.4778	2.01666e-06	5.52599e-06		Potri.013G030900
														Potri.009G129400	AT4G32090	Beta-1,3-N-Acetylglucosaminyltransferase family protein	3.11195	7.75174e-06	5.72142e-05		Potri.005G049300	AT5G28050	Cytidine/deoxycytidylate deaminase family protein	-5.15216	2.71636e-40	3.78907e-39		Potri.002G102500	AT4G24380		-6.43047	2.9315e-15	2.10317e-13		Potri.009G087500	AT4G35270	Plant regulator RWP-RK family protein	-2.55544	4.45398e-06	0.000156416		Potri.011G064700	AT1G29050	TRICHOME BIREFRINGENCE-LIKE 38	-22.4778	5.5483e-28	3.68549e-27		Potri.004G027400
														Potri.018G142100	AT5G57180	chloroplast import apparatus 2	3.1127	2.01904e-150	2.26637e-148		Potri.002G119400	AT3G49940	LOB domain-containing protein 38	-5.14868	4.66732e-08	1.80003e-07		Potri.010G163800	AT1G69440	Argonaute family protein	-6.42376	0.00389833	0.047985		Potri.001G158000	AT2G35710	Nucleotide-diphospho-sugar transferases superfamily protein	-2.55373	1.79286e-05	0.00055998		Potri.001G440300	AT4G20430	Subtilase family protein	-22.4778	2.01666e-06	5.52508e-06		Potri.013G115800
														Potri.005G009700	AT1G74190	receptor like protein 15	3.12108	5.44774e-17	9.29364e-16		Potri.015G120800	AT2G32210		-5.14868	7.86114e-15	4.82765e-14		Potri.003G183100	AT1G80870	Protein kinase superfamily protein	-6.41416	0.00127858	0.0184222		Potri.003G139200	AT5G53160	regulatory components of ABA receptor 3	-2.553	3.60496e-06	0.000127641		Potri.013G133400	AT1G03670	ankyrin repeat family protein	-22.4778	2.01666e-06	5.52416e-06		Potri.008G069600
														Potri.003G027600	AT2G25470	receptor like protein 21	3.12327	4.26938e-05	0.00027996		Potri.013G073300	AT5G07990	Cytochrome P450 superfamily protein	-5.14387	2.35668e-85	6.52997e-84		Potri.001G306000	AT5G63710	Leucine-rich repeat protein kinase family protein	-6.40053	0.000258051	0.00448029		Potri.016G089400			-2.5501	2.19082e-09	1.30131e-07		Potri.003G108900	AT3G47430	peroxin 11B	-22.4778	2.95502e-17	1.4411e-16		Potri.009G064300
														Potri.013G042700	AT2G30620	winged-helix DNA-binding transcription factor family protein	3.12669	1.41255e-90	9.43493e-89		Potri.010G026500	AT5G18840	Major facilitator superfamily protein	-5.14164	9.32254e-59	1.83995e-57		Potri.016G133800	AT3G10960	AZA-guanine resistant1	-6.37169	4.7573e-05	0.00100421		Potri.006G113400	AT2G38640	Protein of unknown function (DUF567)	-2.54864	4.18025e-08	2.06916e-06		Potri.017G141700	AT1G02260	Divalent ion symporter	-22.4778	7.2861e-12	2.80248e-11		Potri.004G046700
														Potri.001G331700	AT3G27170	chloride channel B	3.13063	4.84562e-103	3.81142e-101		Potri.001G304400	AT4G34090		-5.1395	1.02183e-08	4.16099e-08		Potri.006G050800	AT3G57450		-6.35023	1.25033e-31	2.20388e-29		Potri.002G046200	AT2G38830	Ubiquitin-conjugating enzyme/RWD-like protein	-2.5414	8.5824e-05	0.00228672		Potri.008G168700	AT3G25400		-22.4778	7.2861e-12	2.80216e-11		Potri.019G131500
														Potri.014G025200	AT1G46768	related to AP2 1	3.13371	4.95164e-83	3.04908e-81		Potri.019G053900	AT3G01080	WRKY DNA-binding protein 58	-5.13185	2.24526e-09	9.67621e-09		Potri.004G005400	AT4G22130	STRUBBELIG-receptor family 8	-6.34534	0.00224086	0.0300431		Potri.006G229300	AT4G33010	glycine decarboxylase P-protein 1	-2.53108	0.00257781	0.04456		Potri.008G131100	AT1G70890	MLP-like protein 43	-22.4778	7.2861e-12	2.80183e-11		Potri.002G186600
														Potri.005G259000	AT1G21000	PLATZ transcription factor family protein	3.14024	4.01282e-74	2.2444e-72		Potri.018G069700	AT4G26260	myo-inositol oxygenase 4	-5.13127	1.49913e-97	4.75648e-96		Potri.017G121200	AT3G03280		-6.341	0.00224086	0.0300431		Potri.001G450000	AT1G32928		-2.52531	3.67733e-16	4.26557e-14		Potri.007G142500	AT5G36930	Disease resistance protein (TIR-NBS-LRR class) family	-22.4778	7.2861e-12	2.8015e-11		Potri.T091400
														Potri.001G193400	AT4G19160		3.1533	4.64094e-94	3.24745e-92		Potri.005G244500	AT5G42200	RING/U-box superfamily protein	-5.12307	4.86712e-90	1.4211e-88		Potri.006G090100	AT5G02090		-6.29483	1.11715e-21	1.18994e-19		Potri.008G170100	AT5G46050	peptide transporter 3	-2.52102	0.00216902	0.0389192		Potri.012G044600	AT1G48480	receptor-like kinase 1	-22.4778	2.95502e-17	1.44088e-16		Potri.008G214900
														Potri.017G032800	AT1G05870	Protein of unknown function (DUF1685)	3.15497	3.01818e-82	1.84795e-80		Potri.001G025100	AT3G54500		-5.11393	6.199e-122	2.43955e-120		Potri.017G083000	AT5G15230	GAST1 protein homolog 4	-6.27402	6.67783e-36	1.35603e-33		Potri.003G061800	AT1G15410	aspartate-glutamate racemase family	-2.5183	0.00125015	0.0243053		Potri.012G144500	AT5G23940	HXXXD-type acyl-transferase family protein	-22.4778	7.2861e-12	2.80281e-11		Potri.002G024000
														Potri.019G051200	AT4G17900	PLATZ transcription factor family protein	3.15869	3.26772e-19	6.13822e-18		Potri.016G138600	AT5G01930	Glycosyl hydrolase superfamily protein	-5.0982	6.65576e-41	9.41719e-40		Potri.009G161500	AT3G44260	Polynucleotidyl transferase, ribonuclease H-like superfamily protein	-6.27123	1.21569e-43	3.10395e-41		Potri.015G103900	AT1G24140	Matrixin family protein	-2.51409	0.000721469	0.0152207		Potri.004G031500	AT4G05180	photosystem II subunit Q-2	-22.4619	0	0		Potri.006G270900
														Potri.012G100300			3.17698	6.37728e-19	1.18417e-17		Potri.010G142800	AT4G16260	Glycosyl hydrolase superfamily protein	-5.09732	0	0		Potri.T108000	AT1G01490	Heavy metal transport/detoxification superfamily protein	-6.26895	8.40047e-05	0.0016678		Potri.016G004500			-2.51227	7.59686e-16	8.49738e-14		Potri.002G044900	AT4G14550	indole-3-acetic acid inducible 14	-22.3556	9.81262e-44	8.9984e-43		Potri.002G145300
														Potri.001G148700	AT4G17670	Protein of unknown function (DUF581)	3.17698	6.37728e-19	1.18485e-17		Potri.003G147600	AT1G02800	cellulase 2	-5.08811	7.4758e-18	5.2727e-17		Potri.010G089200	AT5G19530	S-adenosyl-L-methionine-dependent methyltransferases superfamily protein	-6.26802	0.00127858	0.0184222		Potri.018G075000	AT3G24503	aldehyde dehydrogenase 2C4	-2.51106	2.30593e-09	1.36263e-07		Potri.016G002300	AT3G57520	seed imbibition 2	-22.2968	8.80064e-144	2.09784e-142		Potri.011G025200
														Potri.016G115200	AT3G08940	light harvesting complex photosystem II	3.17956	0	0		Potri.012G096800	AT3G48520	cytochrome P450, family 94, subfamily B, polypeptide 3	-5.08655	1.59261e-35	1.99981e-34		Potri.001G088600	AT4G23980	auxin response factor 9	-6.25285	3.88765e-23	4.42606e-21		Potri.005G139300	AT5G67080	mitogen-activated protein kinase kinase kinase 19	-2.5088	2.22591e-06	8.14931e-05		Potri.010G042100	AT1G60590	Pectin lyase-like superfamily protein	-22.2334	2.39328e-22	1.37121e-21		Potri.018G105700
														Potri.002G100600	AT4G40060	homeobox protein 16	3.19116	2.75368e-05	0.000186158		Potri.002G108500	AT5G64460	Phosphoglycerate mutase family protein	-5.05705	0	0		Potri.016G033100	AT2G40820		-6.24426	0.000724634	0.0111436		Potri.015G131800	AT5G51670	Protein of unknown function (DUF668)	-2.50397	0.000721469	0.0152207		Potri.007G140200	AT3G25500	formin homology 1	-22.2334	2.39328e-22	1.37145e-21		Potri.011G055000
														Potri.006G063700	AT5G34850	purple acid phosphatase 26	3.20389	1.39638e-39	4.70231e-38		Potri.001G103400	AT1G63670	Protein of unknown function (DUF3741)	-5.05321	2.59186e-238	2.03508e-236		Potri.004G047500	AT1G28360	ERF domain protein 12	-6.2376	6.3571e-09	2.47471e-07		Potri.008G198600	AT4G04830	methionine sulfoxide reductase B5	-2.49963	0.00153127	0.028655		Potri.003G063400	AT3G13980		-22.2112	3.53282e-59	4.06373e-58		Potri.005G055900
														Potri.001G352100	AT4G18210	purine permease 10	3.20869	3.26494e-26	7.9241e-25		Potri.014G149300	AT2G31980	PHYTOCYSTATIN 2	-5.04773	1.67524e-06	5.59528e-06		Potri.004G206600	AT2G17230	EXORDIUM like 5	-6.23515	8.7684e-08	2.9792e-06		Potri.015G118000	AT5G45100	SBP (S-ribonuclease binding protein) family protein	-2.49893	0.000308893	0.00720005		Potri.017G009200	AT5G38280	PR5-like receptor kinase	-22.1985	4.05668e-38	3.37038e-37		Potri.001G375400
														Potri.009G128500	AT3G61430	plasma membrane intrinsic protein 1A	3.20968	3.11216e-10	3.56394e-09		Potri.007G004300	AT5G10530	Concanavalin A-like lectin protein kinase family protein	-5.04773	3.65502e-05	0.000105388		Potri.002G031200	AT1G44970	Peroxidase superfamily protein	-6.21182	0.000448577	0.00730943		Potri.002G102500	AT4G24380		-2.49863	7.07948e-08	3.35944e-06		Potri.008G130400	AT1G23090	sulfate transporter 91	-22.152	8.93548e-33	6.60632e-32		Potri.006G114900
														Potri.003G060300	AT1G52700	alpha/beta-Hydrolases superfamily protein	3.21206	8.63354e-05	0.00053571		Potri.009G063300	AT4G37980	elicitor-activated gene 3-1	-5.04773	1.86377e-23	1.64627e-22		Potri.005G107500	AT1G76070		-6.20865	3.07245e-05	0.000673108		Potri.001G142800	AT4G17800	Predicted AT-hook DNA-binding family protein	-2.49265	4.62802e-06	0.000162363		Potri.018G027600	AT1G30380	photosystem I subunit K	-22.152	1.26621e-95	2.15839e-94		Potri.007G142100
														Potri.T178900	AT1G17180	glutathione S-transferase TAU 25	3.2145	5.41792e-10	6.09431e-09		Potri.009G027100	AT2G28690	Protein of unknown function (DUF1635)	-5.04773	5.60508e-17	3.7916e-16		Potri.007G053800	AT4G37560	Acetamidase/Formamidase family protein	-6.19985	0.00040817	0.00676853		Potri.007G022300	AT3G50900		-2.48957	0.00264236	0.0454932		Potri.011G019000	AT3G54070	Ankyrin repeat family protein	-22.152	5.60634e-17	2.70488e-16		Potri.001G182700
														Potri.006G019800	AT4G16380	Heavy metal transport/detoxification superfamily protein	3.22511	1.64364e-09	1.78128e-08		Potri.005G139400	AT4G36945	PLC-like phosphodiesterases superfamily protein	-5.04773	7.79008e-06	2.42121e-05		Potri.001G168800	AT3G13840	GRAS family transcription factor	-6.19662	0.00224086	0.0300431		Potri.016G132000	AT3G08850	HEAT repeat ;WD domain, G-beta repeat protein protein	-2.48648	4.42247e-05	0.00124987		Potri.001G201500	AT1G52510	alpha/beta-Hydrolases superfamily protein	-22.0552	6.67606e-194	2.10411e-192		Potri.015G096200
														Potri.010G046700	AT1G67910		3.22511	0.000153316	0.000904785		Potri.004G095200	AT2G47485		-5.04773	4.34856e-123	1.7429e-121		Potri.019G020700	AT5G40010	AAA-ATPase 1	-6.17578	2.1508e-06	5.96043e-05		Potri.012G091100	AT5G61640	peptidemethionine sulfoxide reductase 1	-2.4842	0.00107822	0.0213358		Potri.008G088500	AT1G69523	S-adenosyl-L-methionine-dependent methyltransferases superfamily protein	-22.0434	4.5425e-95	7.69936e-94		Potri.001G088700
														Potri.005G011600	AT1G74190	receptor like protein 15	3.23429	1.61079e-21	3.31891e-20		Potri.003G064600	AT5G14750	myb domain protein 66	-5.04773	2.82344e-18	2.02781e-17		Potri.002G242300	AT5G48800	Phototropic-responsive NPH3 family protein	-6.16741	1.00515e-05	0.000246489		Potri.007G025900	AT1G75170	Sec14p-like phosphatidylinositol transfer family protein	-2.48254	1.87222e-08	9.84732e-07		Potri.T170100			-21.9891	1.38313e-11	5.24531e-11		Potri.004G143500
														Potri.001G339200	AT5G14370	CCT motif family protein	3.2351	5.69198e-06	4.28829e-05		Potri.012G139300	AT4G00730	Homeobox-leucine zipper family protein / lipid-binding START domain-containing protein	-5.04773	0.000173554	0.000460489		Potri.004G205500	AT4G35270	Plant regulator RWP-RK family protein	-6.16139	0.000448577	0.00730943		Potri.008G117300	AT3G25780	allene oxide cyclase 3	-2.48206	7.53825e-05	0.00202733		Potri.002G033000	AT1G19630	cytochrome P450, family 722, subfamily A, polypeptide 1	-21.9891	1.38313e-11	5.24652e-11		Potri.010G155600
														Potri.017G107500	AT3G02380	CONSTANS-like 2	3.24042	1.22953e-210	1.96773e-208		Potri.T091700	AT5G01650	Tautomerase/MIF superfamily protein	-5.03687	3.1238e-61	6.39378e-60		Potri.002G161900	AT3G61460	brassinosteroid-responsive RING-H2	-6.15845	3.81509e-13	2.35721e-11		Potri.006G045500	AT3G08550	elongation defective 1 protein / ELD1 protein	-2.48012	0.000628655	0.0134855		Potri.013G133300			-21.9891	1.38313e-11	5.24592e-11		Potri.016G066700
														Potri.003G072200	AT3G14260	Protein of unknown function (DUF567)	3.24054	2.19978e-07	1.96775e-06		Potri.019G083800	AT5G56150	ubiquitin-conjugating enzyme 30	-5.03495	3.13032e-52	5.48985e-51		Potri.003G132700	AT4G01250	WRKY family transcription factor	-6.1502	0.000775062	0.0118196		Potri.004G212900	AT3G45160	Putative membrane lipoprotein	-2.4779	2.54347e-13	2.31201e-11		Potri.T091500	AT4G32300	S-domain-2 5	-21.9891	1.38313e-11	5.2435e-11		Potri.001G235400
														Potri.008G074600	AT4G14270		3.24069	0	0		Potri.002G026300	AT4G31500	cytochrome P450, family 83, subfamily B, polypeptide 1	-5.01407	1.2128e-20	9.64583e-20		Potri.019G090200	AT2G42570	TRICHOME BIREFRINGENCE-LIKE 39	-6.12601	4.24874e-11	2.13198e-09		Potri.003G134500	AT4G24220	NAD(P)-binding Rossmann-fold superfamily protein	-2.47468	0.000152351	0.00383673		Potri.011G076500	AT1G29670	GDSL-like Lipase/Acylhydrolase superfamily protein	-21.9891	1.38313e-11	5.24471e-11		Potri.001G087900
														Potri.T012700	AT5G25610	BURP domain-containing protein	3.24243	6.55074e-134	6.43685e-132		Potri.012G113700	AT5G51150	Mitochondrial import inner membrane translocase subunit Tim17/Tim22/Tim23 family protein	-5.01034	4.54528e-53	8.08891e-52		Potri.015G014000	AT5G53420	CCT motif family protein	-6.1231	1.43002e-09	6.05563e-08		Potri.014G043200	AT1G53820	RING/U-box superfamily protein	-2.47108	0.00128526	0.0248477		Potri.015G124400	AT4G08850	Leucine-rich repeat receptor-like protein kinase family protein	-21.9891	1.38313e-11	5.24411e-11		Potri.018G034200
														Potri.015G075600	AT5G14750	myb domain protein 66	3.24936	3.85228e-07	3.34686e-06		Potri.010G224100	AT2G37040	PHE ammonia lyase 1	-4.99907	3.93822e-54	7.17712e-53		Potri.008G172400	AT2G33310	auxin-induced protein 13	-6.0691	1.29806e-08	4.87812e-07		Potri.005G015300			-2.46502	0.000434803	0.00979046		Potri.004G199400	AT1G08380	photosystem I subunit O	-21.963	0	0		Potri.012G044500
														Potri.014G129000	AT3G62860	alpha/beta-Hydrolases superfamily protein	3.25589	2.57498e-54	1.12492e-52		Potri.003G148400	AT2G38970	Zinc finger (C3HC4-type RING finger) family protein	-4.96803	2.28244e-25	2.15575e-24		Potri.004G049100	AT1G28440	HAESA-like 1	-6.05627	0.00127858	0.0184222		Potri.006G105100	AT5G01710	methyltransferases	-2.45977	1.46655e-07	6.57865e-06		Potri.010G067100	AT2G33385	actin-related protein C2B	-21.8914	3.77948e-27	2.46144e-26		Potri.010G042000
														Potri.019G024600	AT5G33370	GDSL-like Lipase/Acylhydrolase superfamily protein	3.27361	3.12246e-05	0.000209382		Potri.006G206000	AT5G06270		-4.95595	3.8977e-22	3.2759e-21		Potri.002G201600	AT2G47520	Integrase-type DNA-binding superfamily protein	-6.05309	4.7573e-05	0.00100421		Potri.009G084600	AT4G08170	Inositol 1,3,4-trisphosphate 5/6-kinase family protein	-2.45922	0.000444059	0.00995334		Potri.005G082800	AT4G39640	gamma-glutamyl transpeptidase 1	-21.89	0	0		Potri.003G099800
														Potri.011G042100	AT1G11260	sugar transporter 1	3.27361	4.7018e-17	8.05937e-16		Potri.017G059300	AT4G13930	serine hydroxymethyltransferase 4	-4.95125	1.5692e-183	9.3478e-182		Potri.012G014500	AT3G49220	Plant invertase/pectin methylesterase inhibitor superfamily	-6.04653	3.85276e-08	1.36653e-06		Potri.008G040100	AT3G54960	PDI-like 1-3	-2.45359	0.000260115	0.00624041		Potri.018G042200	AT1G10340	Ankyrin repeat family protein	-21.8404	9.8587e-120	1.99516e-118		Potri.011G146300
														Potri.003G136700	AT5G41761		3.28225	9.47968e-58	4.36551e-56		Potri.012G017600	AT5G42020	Heat shock protein 70 (Hsp 70) family protein	-4.94677	2.61778e-51	4.52042e-50		Potri.008G161100	AT5G43700	AUX/IAA transcriptional regulator family protein	-6.04453	1.00515e-05	0.000246489		Potri.016G128800	AT3G03280		-2.45281	0.00221102	0.0395492		Potri.018G043500	AT3G63520	carotenoid cleavage dioxygenase 1	-21.7797	2.75822e-37	2.25186e-36		Potri.005G021100
														Potri.006G020500	AT4G16380	Heavy metal transport/detoxification superfamily protein	3.28684	1.41509e-07	1.28719e-06		Potri.001G221700	AT1G75800	Pathogenesis-related thaumatin superfamily protein	-4.94677	1.3329e-07	4.93439e-07		Potri.018G016500	AT1G80450	VQ motif-containing protein	-6.04452	0.00224086	0.0300431		Potri.014G053900	AT2G28580	Plant protein of unknown function (DUF247)	-2.45177	1.66272e-06	6.24671e-05		Potri.011G128800	AT4G27290	S-locus lectin protein kinase family protein	-21.7719	1.10529e-93	1.85154e-92		Potri.T092200
														Potri.014G014300	AT3G49810	ARM repeat superfamily protein	3.2904	5.52284e-05	0.000354462		Potri.007G144400	AT3G59850	Pectin lyase-like superfamily protein	-4.93799	4.37668e-30	4.76492e-29		Potri.010G131100	AT1G26100	Cytochrome b561/ferric reductase transmembrane protein family	-6.03888	9.22354e-05	0.00181461		Potri.006G069100	AT3G15760		-2.44945	0.000528479	0.0115378		Potri.018G065200	AT2G06520	photosystem II subunit X	-21.7139	0	0		Potri.002G208400
														Potri.T162900	AT3G22142	Bifunctional inhibitor/lipid-transfer protein/seed storage 2S albumin superfamily protein	3.29101	8.52978e-215	1.39975e-212		Potri.004G182000	AT3G12500	basic chitinase	-4.9367	0	0		Potri.017G084800	AT5G39670	Calcium-binding EF-hand family protein	-6.02788	4.00205e-19	3.68613e-17		Potri.003G183200	AT1G15520	pleiotropic drug resistance 12	-2.4479	6.36475e-05	0.00174858		Potri.013G119600	AT5G04530	3-ketoacyl-CoA synthase 19	-21.7099	6.08276e-73	8.25228e-72		Potri.001G270500
														Potri.006G008500	AT3G22142	Bifunctional inhibitor/lipid-transfer protein/seed storage 2S albumin superfamily protein	3.29235	1.80482e-102	1.39919e-100		Potri.016G016100	AT3G21790	UDP-Glycosyltransferase superfamily protein	-4.93555	6.12598e-07	2.13492e-06		Potri.013G100800	AT4G24340	Phosphorylase superfamily protein	-6.01352	0	0		Potri.004G047600	AT5G44210	erf domain protein 9	-2.44328	7.81274e-12	6.08952e-10		Potri.T098900	AT2G20570	GBF\'s pro-rich region-interacting factor 1	-21.6959	7.15942e-27	4.63066e-26		Potri.006G229300
[truncated: 6,478 more rows]
[truncated: 5 more columns]

## Sheet: Table S3
Table S3 The overlapping heat or drought responsive genes that exhibited consistent transcript regulation of P. simonii under the comparison conditions between HW/AW and HD/AD in roots or leaves, and between AD/AW and HD/HW in roots or leaves.
[truncated: 1,840 more rows]

## Sheet: Table S4
Table S4 Functional categories of the overlapping heat or drought responsive genes that exhibited opposing transcriptional regulation between the two comparison conditions in roots or leaves of P. simonii assigned by MapMan analysis.
[truncated: 179 more rows]

[truncated: 2 more sheets: Table S5, Table S6]
